# Supplementary material for: The impact of Public Health Emergency (PHE) on the news dissemination strength: Evidence from Chinese-Speaking Vloggers on YouTube
Source: PLoS One. 2023 Nov 29;18(11):e0294665. doi: 10.1371/journal.pone.0294665 (PMC10686435; doi:10.1371/journal.pone.0294665)
Supplement: S1 Dataset — (XLSX) [file pone.0294665.s002.xlsx]

## Sheet: Sheet1
release dates	like counts	view counts	comment counts	mainland China topics	COVID-19 topics	subscribers	vloggers categories (1)	vloggers categories (2)	language	channel video counts	channel view counts	years in operation	percentage of mainland China topics	Mainland China	Taiwan	Hongkong	Overseas	channel ID
2020-02-16	593	30918	679	1	0	11.2	News & Politics	personal media	Simplified Chinese	2348	43932128	1.23014	0.641873	1	0	0	0	1001
2020-01-06	922	25713	436	1	0	11.2	News & Politics	personal media	Simplified Chinese	2348	43932128	1.11781	0.641873	1	0	0	0	1001
2019-12-31	1252	20176	1421	1	0	11.2	News & Politics	personal media	Simplified Chinese	2348	43932128	1.10137	0.641873	1	0	0	0	1001
2020-01-22	295	6955	319	1	0	11.2	News & Politics	personal media	Simplified Chinese	2348	43932128	1.16164	0.641873	1	0	0	0	1001
2020-01-06	299	8796	344	1	1	11.2	News & Politics	personal media	Simplified Chinese	2348	43932128	1.11781	0.641873	1	0	0	0	1001
2020-02-18	4774	129235	1966	1	0	11.2	News & Politics	personal media	Simplified Chinese	2348	43932128	1.23562	0.641873	1	0	0	0	1001
2020-02-08	936	20821	824	1	1	11.2	News & Politics	personal media	Simplified Chinese	2348	43932128	1.20822	0.641873	1	0	0	0	1001
2020-02-15	1611	54975	1342	1	1	11.2	News & Politics	personal media	Simplified Chinese	2348	43932128	1.2274	0.641873	1	0	0	0	1001
2020-02-06	1485	40555	2339	1	1	11.2	News & Politics	personal media	Simplified Chinese	2348	43932128	1.20274	0.641873	1	0	0	0	1001
2020-02-18	327	22569	271	1	1	11.2	News & Politics	personal media	Simplified Chinese	2348	43932128	1.23562	0.641873	1	0	0	0	1001
2020-01-07	414	8289	378	1	0	11.2	News & Politics	personal media	Simplified Chinese	2348	43932128	1.12055	0.641873	1	0	0	0	1001
2019-12-31	1035	21618	987	1	0	11.2	News & Politics	personal media	Simplified Chinese	2348	43932128	1.10137	0.641873	1	0	0	0	1001
2020-01-24	1002	26343	1180	1	1	11.2	News & Politics	personal media	Simplified Chinese	2348	43932128	1.16712	0.641873	1	0	0	0	1001
2020-01-24	760	17997	986	1	1	11.2	News & Politics	personal media	Simplified Chinese	2348	43932128	1.16712	0.641873	1	0	0	0	1001
2020-01-27	370	7729	195	1	1	11.2	News & Politics	personal media	Simplified Chinese	2348	43932128	1.17534	0.641873	1	0	0	0	1001
2020-01-30	333	11585	198	1	1	11.2	News & Politics	personal media	Simplified Chinese	2348	43932128	1.18356	0.641873	1	0	0	0	1001
2020-01-15	733	24472	507	1	0	11.2	News & Politics	personal media	Simplified Chinese	2348	43932128	1.14247	0.641873	1	0	0	0	1001
2020-01-21	925	25506	499	1	0	11.2	News & Politics	personal media	Simplified Chinese	2348	43932128	1.1589	0.641873	1	0	0	0	1001
2020-01-27	1515	36324	1607	1	1	11.2	News & Politics	personal media	Simplified Chinese	2348	43932128	1.17534	0.641873	1	0	0	0	1001
2020-02-20	1168	22554	516	1	1	11.2	News & Politics	personal media	Simplified Chinese	2348	43932128	1.2411	0.641873	1	0	0	0	1001
2020-01-15	129	3274	51	1	0	11.2	News & Politics	personal media	Simplified Chinese	2348	43932128	1.14247	0.641873	1	0	0	0	1001
2020-02-07	361	11637	343	1	1	11.2	News & Politics	personal media	Simplified Chinese	2348	43932128	1.20548	0.641873	1	0	0	0	1001
2020-02-06	435	13199	942	1	1	11.2	News & Politics	personal media	Simplified Chinese	2348	43932128	1.20274	0.641873	1	0	0	0	1001
2020-02-06	662	63620	755	1	1	11.2	News & Politics	personal media	Simplified Chinese	2348	43932128	1.20274	0.641873	1	0	0	0	1001
2020-01-23	503	12013	831	1	1	11.2	News & Politics	personal media	Simplified Chinese	2348	43932128	1.16438	0.641873	1	0	0	0	1001
2020-02-03	881	36049	786	1	1	11.2	News & Politics	personal media	Simplified Chinese	2348	43932128	1.19452	0.641873	1	0	0	0	1001
2020-01-09	1923	58603	299	1	0	11.2	News & Politics	personal media	Simplified Chinese	2348	43932128	1.12603	0.641873	1	0	0	0	1001
2020-01-31	1069	29619	457	1	1	11.2	News & Politics	personal media	Simplified Chinese	2348	43932128	1.1863	0.641873	1	0	0	0	1001
2020-02-14	2093	66375	1414	1	0	11.2	News & Politics	personal media	Simplified Chinese	2348	43932128	1.22466	0.641873	1	0	0	0	1001
2020-01-17	353	9639	220	1	0	11.2	News & Politics	personal media	Simplified Chinese	2348	43932128	1.14795	0.641873	1	0	0	0	1001
2020-01-25	429	11597	303	1	1	11.2	News & Politics	personal media	Simplified Chinese	2348	43932128	1.16986	0.641873	1	0	0	0	1001
2020-01-14	440	12759	544	1	0	11.2	News & Politics	personal media	Simplified Chinese	2348	43932128	1.13973	0.641873	1	0	0	0	1001
2020-02-01	357	15228	362	1	1	11.2	News & Politics	personal media	Simplified Chinese	2348	43932128	1.18904	0.641873	1	0	0	0	1001
2020-01-03	605	15612	519	1	0	11.2	News & Politics	personal media	Simplified Chinese	2348	43932128	1.10959	0.641873	1	0	0	0	1001
2020-02-16	302	9323	124	1	0	11.2	News & Politics	personal media	Simplified Chinese	2348	43932128	1.23014	0.641873	1	0	0	0	1001
2020-01-12	1837	56442	1591	1	0	11.2	News & Politics	personal media	Simplified Chinese	2348	43932128	1.13425	0.641873	1	0	0	0	1001
2020-02-02	274	8481	67	1	1	11.2	News & Politics	personal media	Simplified Chinese	2348	43932128	1.19178	0.641873	1	0	0	0	1001
2020-02-16	125	3709	190	1	0	11.2	News & Politics	personal media	Simplified Chinese	2348	43932128	1.23014	0.641873	1	0	0	0	1001
2020-01-28	1471	43795	1943	1	1	11.2	News & Politics	personal media	Simplified Chinese	2348	43932128	1.17808	0.641873	1	0	0	0	1001
2020-02-02	265	7543	141	1	1	11.2	News & Politics	personal media	Simplified Chinese	2348	43932128	1.19178	0.641873	1	0	0	0	1001
2020-02-20	994	22725	488	1	1	11.2	News & Politics	personal media	Simplified Chinese	2348	43932128	1.2411	0.641873	1	0	0	0	1001
2020-01-11	725	53602	534	1	0	11.2	News & Politics	personal media	Simplified Chinese	2348	43932128	1.13151	0.641873	1	0	0	0	1001
2020-01-27	612	14134	477	1	1	11.2	News & Politics	personal media	Simplified Chinese	2348	43932128	1.17534	0.641873	1	0	0	0	1001
2020-02-19	1654	36268	964	1	0	11.2	News & Politics	personal media	Simplified Chinese	2348	43932128	1.23836	0.641873	1	0	0	0	1001
2020-02-08	2297	68395	1104	1	0	11.2	News & Politics	personal media	Simplified Chinese	2348	43932128	1.20822	0.641873	1	0	0	0	1001
2020-02-20	1524	39793	901	1	1	11.2	News & Politics	personal media	Simplified Chinese	2348	43932128	1.2411	0.641873	1	0	0	0	1001
2020-02-05	295	7812	278	1	1	11.2	News & Politics	personal media	Simplified Chinese	2348	43932128	1.2	0.641873	1	0	0	0	1001
2020-02-03	1138	55005	2064	1	1	11.2	News & Politics	personal media	Simplified Chinese	2348	43932128	1.19452	0.641873	1	0	0	0	1001
2020-02-13	791	23276	502	1	1	11.2	News & Politics	personal media	Simplified Chinese	2348	43932128	1.22192	0.641873	1	0	0	0	1001
2020-01-20	1468	40905	626	1	0	11.2	News & Politics	personal media	Simplified Chinese	2348	43932128	1.15616	0.641873	1	0	0	0	1001
2020-01-18	247	7661	269	1	0	11.2	News & Politics	personal media	Simplified Chinese	2348	43932128	1.15068	0.641873	1	0	0	0	1001
2020-01-07	40	1298	16	1	0	12.7	News & Politics	personal media	Simplified Chinese	5222	74044367	2.54795	0.49046	0	0	0	1	1002
2020-01-12	228	11727	96	1	0	12.7	News & Politics	personal media	Simplified Chinese	5222	74044367	2.56164	0.49046	0	0	0	1	1002
2020-01-14	133	4064	13	1	0	12.7	News & Politics	personal media	Simplified Chinese	5222	74044367	2.56712	0.49046	0	0	0	1	1002
2020-02-08	527	15743	405	1	1	12.7	News & Politics	personal media	Simplified Chinese	5222	74044367	2.63562	0.49046	0	0	0	1	1002
2020-02-06	77	2751	114	1	0	12.7	News & Politics	personal media	Simplified Chinese	5222	74044367	2.63014	0.49046	0	0	0	1	1002
2020-02-17	559	15550	175	1	0	12.7	News & Politics	personal media	Simplified Chinese	5222	74044367	2.66027	0.49046	0	0	0	1	1002
2020-02-05	1375	41021	580	1	1	12.7	News & Politics	personal media	Simplified Chinese	5222	74044367	2.6274	0.49046	0	0	0	1	1002
2020-02-15	339	9635	114	1	0	12.7	News & Politics	personal media	Simplified Chinese	5222	74044367	2.65479	0.49046	0	0	0	1	1002
2020-02-07	562	19228	518	1	1	12.7	News & Politics	personal media	Simplified Chinese	5222	74044367	2.63288	0.49046	0	0	0	1	1002
2020-02-15	330	8661	59	1	1	12.7	News & Politics	personal media	Simplified Chinese	5222	74044367	2.65479	0.49046	0	0	0	1	1002
2020-01-13	220	6997	153	1	0	12.7	News & Politics	personal media	Simplified Chinese	5222	74044367	2.56438	0.49046	0	0	0	1	1002
2020-01-01	168	6995	68	1	0	12.7	News & Politics	personal media	Simplified Chinese	5222	74044367	2.53151	0.49046	0	0	0	1	1002
2020-02-06	627	20567	211	1	0	12.7	News & Politics	personal media	Simplified Chinese	5222	74044367	2.63014	0.49046	0	0	0	1	1002
2020-01-02	500	16283	137	1	0	12.7	News & Politics	personal media	Simplified Chinese	5222	74044367	2.53425	0.49046	0	0	0	1	1002
2020-01-01	573	18169	178	1	0	12.7	News & Politics	personal media	Simplified Chinese	5222	74044367	2.53151	0.49046	0	0	0	1	1002
2020-01-21	1776	43698	1072	1	0	12.7	News & Politics	personal media	Simplified Chinese	5222	74044367	2.5863	0.49046	0	0	0	1	1002
2020-01-05	26	969	17	1	0	12.7	News & Politics	personal media	Simplified Chinese	5222	74044367	2.54247	0.49046	0	0	0	1	1002
2020-01-25	452	19030	233	1	1	12.7	News & Politics	personal media	Simplified Chinese	5222	74044367	2.59726	0.49046	0	0	0	1	1002
2020-01-11	543	22915	89	1	0	12.7	News & Politics	personal media	Simplified Chinese	5222	74044367	2.5589	0.49046	0	0	0	1	1002
2020-01-14	471	13857	103	1	0	12.7	News & Politics	personal media	Simplified Chinese	5222	74044367	2.56712	0.49046	0	0	0	1	1002
2020-01-06	754	25047	196	1	0	12.7	News & Politics	personal media	Simplified Chinese	5222	74044367	2.54521	0.49046	0	0	0	1	1002
2020-01-03	310	12013	34	1	0	12.7	News & Politics	personal media	Simplified Chinese	5222	74044367	2.53699	0.49046	0	0	0	1	1002
2020-01-19	384	16202	111	1	0	12.7	News & Politics	personal media	Simplified Chinese	5222	74044367	2.58082	0.49046	0	0	0	1	1002
2020-02-20	1508	30060	333	1	0	12.7	News & Politics	personal media	Simplified Chinese	5222	74044367	2.66849	0.49046	0	0	0	1	1002
2020-02-05	437	14877	189	1	1	12.7	News & Politics	personal media	Simplified Chinese	5222	74044367	2.6274	0.49046	0	0	0	1	1002
2020-01-30	260	8086	67	1	0	12.7	News & Politics	personal media	Simplified Chinese	5222	74044367	2.61096	0.49046	0	0	0	1	1002
2020-01-08	734	16043	174	1	0	12.7	News & Politics	personal media	Simplified Chinese	5222	74044367	2.55068	0.49046	0	0	0	1	1002
2020-01-13	385	10589	78	1	0	12.7	News & Politics	personal media	Simplified Chinese	5222	74044367	2.56438	0.49046	0	0	0	1	1002
2020-01-03	642	24058	95	1	0	12.7	News & Politics	personal media	Simplified Chinese	5222	74044367	2.53699	0.49046	0	0	0	1	1002
2020-02-12	753	19188	770	1	1	12.7	News & Politics	personal media	Simplified Chinese	5222	74044367	2.64658	0.49046	0	0	0	1	1002
2020-01-01	570	23932	57	1	0	12.7	News & Politics	personal media	Simplified Chinese	5222	74044367	2.53151	0.49046	0	0	0	1	1002
2020-02-15	493	16232	230	1	1	12.7	News & Politics	personal media	Simplified Chinese	5222	74044367	2.65479	0.49046	0	0	0	1	1002
2020-01-05	19	816	16	1	0	12.7	News & Politics	personal media	Simplified Chinese	5222	74044367	2.54247	0.49046	0	0	0	1	1002
2020-01-18	553	15602	159	1	0	12.7	News & Politics	personal media	Simplified Chinese	5222	74044367	2.57808	0.49046	0	0	0	1	1002
2020-01-30	298	9395	168	1	1	12.7	News & Politics	personal media	Simplified Chinese	5222	74044367	2.61096	0.49046	0	0	0	1	1002
2020-01-29	504	14746	168	1	0	12.7	News & Politics	personal media	Simplified Chinese	5222	74044367	2.60822	0.49046	0	0	0	1	1002
2020-01-18	70	3631	90	1	1	12.7	News & Politics	personal media	Simplified Chinese	5222	74044367	2.57808	0.49046	0	0	0	1	1002
2020-01-09	560	16642	143	1	0	12.7	News & Politics	personal media	Simplified Chinese	5222	74044367	2.55342	0.49046	0	0	0	1	1002
2020-02-20	644	15447	122	1	0	12.7	News & Politics	personal media	Simplified Chinese	5222	74044367	2.66849	0.49046	0	0	0	1	1002
2020-01-29	581	16636	163	1	0	12.7	News & Politics	personal media	Simplified Chinese	5222	74044367	2.60822	0.49046	0	0	0	1	1002
2020-02-17	734	27909	247	1	0	12.7	News & Politics	personal media	Simplified Chinese	5222	74044367	2.66027	0.49046	0	0	0	1	1002
2020-02-08	373	20635	487	1	1	12.7	News & Politics	personal media	Simplified Chinese	5222	74044367	2.63562	0.49046	0	0	0	1	1002
2020-02-18	553	18300	208	1	0	12.7	News & Politics	personal media	Simplified Chinese	5222	74044367	2.66301	0.49046	0	0	0	1	1002
2020-02-06	445	20019	327	1	0	12.7	News & Politics	personal media	Simplified Chinese	5222	74044367	2.63014	0.49046	0	0	0	1	1002
2020-01-27	162	6529	18	1	0	12.7	News & Politics	personal media	Simplified Chinese	5222	74044367	2.60274	0.49046	0	0	0	1	1002
2020-01-07	33	1086	15	1	0	12.7	News & Politics	personal media	Simplified Chinese	5222	74044367	2.54795	0.49046	0	0	0	1	1002
2020-01-04	356	10759	189	1	0	12.7	News & Politics	personal media	Simplified Chinese	5222	74044367	2.53973	0.49046	0	0	0	1	1002
2020-01-09	468	15105	128	1	0	12.7	News & Politics	personal media	Simplified Chinese	5222	74044367	2.55342	0.49046	0	0	0	1	1002
2020-01-07	152	5846	84	1	0	12.7	News & Politics	personal media	Simplified Chinese	5222	74044367	2.54795	0.49046	0	0	0	1	1002
2020-01-14	84	2154	19	1	0	12.7	News & Politics	personal media	Simplified Chinese	5222	74044367	2.56712	0.49046	0	0	0	1	1002
2020-02-02	734	16773	742	1	1	12.7	News & Politics	personal media	Simplified Chinese	5222	74044367	2.61918	0.49046	0	0	0	1	1002
2020-01-10	332	11808	78	1	0	12.7	News & Politics	personal media	Simplified Chinese	5222	74044367	2.55616	0.49046	0	0	0	1	1002
2020-01-13	123	5003	50	1	0	12.7	News & Politics	personal media	Simplified Chinese	5222	74044367	2.56438	0.49046	0	0	0	1	1002
2020-01-20	453	16186	161	1	0	12.7	News & Politics	personal media	Simplified Chinese	5222	74044367	2.58356	0.49046	0	0	0	1	1002
2020-01-20	1799	61434	557	1	0	12.7	News & Politics	personal media	Simplified Chinese	5222	74044367	2.58356	0.49046	0	0	0	1	1002
2020-01-12	670	21423	393	1	0	12.7	News & Politics	personal media	Simplified Chinese	5222	74044367	2.56164	0.49046	0	0	0	1	1002
2020-02-02	546	11281	161	1	0	12.7	News & Politics	personal media	Simplified Chinese	5222	74044367	2.61918	0.49046	0	0	0	1	1002
2020-02-03	378	8496	348	1	1	11.7	News & Politics	personal media	Simplified Chinese	5654	84848043	0.975342	0.669316	1	0	0	0	1003
2020-02-03	1568	28559	761	1	1	11.7	News & Politics	personal media	Simplified Chinese	5654	84848043	0.975342	0.669316	1	0	0	0	1003
2020-02-05	1124	26335	1249	1	1	11.7	News & Politics	personal media	Simplified Chinese	5654	84848043	0.980822	0.669316	1	0	0	0	1003
2020-02-05	360	7865	285	1	1	11.7	News & Politics	personal media	Simplified Chinese	5654	84848043	0.980822	0.669316	1	0	0	0	1003
2020-01-04	1347	40061	596	1	0	11.7	News & Politics	personal media	Simplified Chinese	5654	84848043	0.893151	0.669316	1	0	0	0	1003
2019-12-31	1540	26157	1133	1	0	11.7	News & Politics	personal media	Simplified Chinese	5654	84848043	0.882192	0.669316	1	0	0	0	1003
2020-02-14	1899	41144	1352	1	0	11.7	News & Politics	personal media	Simplified Chinese	5654	84848043	1.00548	0.669316	1	0	0	0	1003
2020-02-13	645	16929	397	1	1	11.7	News & Politics	personal media	Simplified Chinese	5654	84848043	1.00274	0.669316	1	0	0	0	1003
2020-02-01	565	18261	916	1	1	11.7	News & Politics	personal media	Simplified Chinese	5654	84848043	0.969863	0.669316	1	0	0	0	1003
2020-01-16	595	13709	186	1	0	11.7	News & Politics	personal media	Simplified Chinese	5654	84848043	0.926027	0.669316	1	0	0	0	1003
2020-01-19	952	24439	727	1	0	11.7	News & Politics	personal media	Simplified Chinese	5654	84848043	0.934247	0.669316	1	0	0	0	1003
2020-01-26	440	9694	386	1	1	11.7	News & Politics	personal media	Simplified Chinese	5654	84848043	0.953425	0.669316	1	0	0	0	1003
2020-02-08	986	24574	1406	1	1	11.7	News & Politics	personal media	Simplified Chinese	5654	84848043	0.989041	0.669316	1	0	0	0	1003
2020-02-06	700	14807	659	1	0	11.7	News & Politics	personal media	Simplified Chinese	5654	84848043	0.983562	0.669316	1	0	0	0	1003
2020-01-15	959	24558	587	1	0	11.7	News & Politics	personal media	Simplified Chinese	5654	84848043	0.923288	0.669316	1	0	0	0	1003
2020-02-07	599	14448	430	1	1	11.7	News & Politics	personal media	Simplified Chinese	5654	84848043	0.986301	0.669316	1	0	0	0	1003
2020-02-17	728	20642	337	1	0	11.7	News & Politics	personal media	Simplified Chinese	5654	84848043	1.0137	0.669316	1	0	0	0	1003
2020-02-03	1522	52187	850	1	0	11.7	News & Politics	personal media	Simplified Chinese	5654	84848043	0.975342	0.669316	1	0	0	0	1003
2020-01-24	676	21604	526	1	0	11.7	News & Politics	personal media	Simplified Chinese	5654	84848043	0.947945	0.669316	1	0	0	0	1003
2020-01-24	267	6173	95	1	0	11.7	News & Politics	personal media	Simplified Chinese	5654	84848043	0.947945	0.669316	1	0	0	0	1003
2020-01-16	602	11193	343	1	0	11.7	News & Politics	personal media	Simplified Chinese	5654	84848043	0.926027	0.669316	1	0	0	0	1003
2020-02-03	1028	31852	732	1	0	11.7	News & Politics	personal media	Simplified Chinese	5654	84848043	0.975342	0.669316	1	0	0	0	1003
2020-01-26	284	7938	297	1	1	11.7	News & Politics	personal media	Simplified Chinese	5654	84848043	0.953425	0.669316	1	0	0	0	1003
2020-01-17	746	16613	531	1	0	11.7	News & Politics	personal media	Simplified Chinese	5654	84848043	0.928767	0.669316	1	0	0	0	1003
2020-02-13	1279	50004	1493	1	1	11.7	News & Politics	personal media	Simplified Chinese	5654	84848043	1.00274	0.669316	1	0	0	0	1003
2020-01-30	713	19414	454	1	1	11.7	News & Politics	personal media	Simplified Chinese	5654	84848043	0.964384	0.669316	1	0	0	0	1003
2020-02-11	1775	54897	1360	1	0	11.7	News & Politics	personal media	Simplified Chinese	5654	84848043	0.99726	0.669316	1	0	0	0	1003
2020-01-30	532	14563	202	1	0	11.7	News & Politics	personal media	Simplified Chinese	5654	84848043	0.964384	0.669316	1	0	0	0	1003
2020-02-01	642	16255	480	1	1	11.7	News & Politics	personal media	Simplified Chinese	5654	84848043	0.969863	0.669316	1	0	0	0	1003
2020-01-24	1402	49176	1223	1	0	11.7	News & Politics	personal media	Simplified Chinese	5654	84848043	0.947945	0.669316	1	0	0	0	1003
2020-01-02	1222	26857	596	1	0	11.7	News & Politics	personal media	Simplified Chinese	5654	84848043	0.887671	0.669316	1	0	0	0	1003
2020-01-14	693	15424	633	1	0	11.7	News & Politics	personal media	Simplified Chinese	5654	84848043	0.920548	0.669316	1	0	0	0	1003
2020-01-10	1012	30081	1080	1	0	11.7	News & Politics	personal media	Simplified Chinese	5654	84848043	0.909589	0.669316	1	0	0	0	1003
2020-01-15	350	7699	146	1	1	11.7	News & Politics	personal media	Simplified Chinese	5654	84848043	0.923288	0.669316	1	0	0	0	1003
2020-02-01	440	9663	267	1	0	11.7	News & Politics	personal media	Simplified Chinese	5654	84848043	0.969863	0.669316	1	0	0	0	1003
2020-02-04	250	5420	149	1	1	11.7	News & Politics	personal media	Simplified Chinese	5654	84848043	0.978082	0.669316	1	0	0	0	1003
2020-02-18	802	19104	567	1	1	11.7	News & Politics	personal media	Simplified Chinese	5654	84848043	1.01644	0.669316	1	0	0	0	1003
2020-01-18	783	24367	973	1	0	11.7	News & Politics	personal media	Simplified Chinese	5654	84848043	0.931507	0.669316	1	0	0	0	1003
2020-01-28	704	17775	512	1	0	11.7	News & Politics	personal media	Simplified Chinese	5654	84848043	0.958904	0.669316	1	0	0	0	1003
2020-01-16	305	6696	161	1	0	11.7	News & Politics	personal media	Simplified Chinese	5654	84848043	0.926027	0.669316	1	0	0	0	1003
2020-02-18	1284	59018	580	1	0	11.7	News & Politics	personal media	Simplified Chinese	5654	84848043	1.01644	0.669316	1	0	0	0	1003
2020-01-05	647	14246	395	1	0	11.7	News & Politics	personal media	Simplified Chinese	5654	84848043	0.89589	0.669316	1	0	0	0	1003
2020-02-08	1685	44717	1561	1	1	11.7	News & Politics	personal media	Simplified Chinese	5654	84848043	0.989041	0.669316	1	0	0	0	1003
2020-01-14	624	15122	426	1	0	11.7	News & Politics	personal media	Simplified Chinese	5654	84848043	0.920548	0.669316	1	0	0	0	1003
2020-01-27	529	13681	161	1	0	11.7	News & Politics	personal media	Simplified Chinese	5654	84848043	0.956164	0.669316	1	0	0	0	1003
2020-02-19	423	11910	236	1	1	11.7	News & Politics	personal media	Simplified Chinese	5654	84848043	1.01918	0.669316	1	0	0	0	1003
2020-01-21	1839	23973	348	1	0	20.5	News & Politics	personal media	Simplified Chinese	363	33861028	0.663014	0.424	0	0	0	1	1005
2020-01-12	4616	75055	2103	1	0	20.5	News & Politics	personal media	Simplified Chinese	363	33861028	0.638356	0.424	0	0	0	1	1005
2020-01-28	2467	31870	1139	1	1	20.5	News & Politics	personal media	Simplified Chinese	363	33861028	0.682192	0.424	0	0	0	1	1005
2020-01-27	4221	66674	1641	1	1	20.5	News & Politics	personal media	Simplified Chinese	363	33861028	0.679452	0.424	0	0	0	1	1005
2020-02-04	4306	49291	1665	1	1	20.5	News & Politics	personal media	Simplified Chinese	363	33861028	0.70137	0.424	0	0	0	1	1005
2020-01-30	1331	12141	349	1	1	20.5	News & Politics	personal media	Simplified Chinese	363	33861028	0.687671	0.424	0	0	0	1	1005
2019-12-31	3585	47733	670	1	0	20.5	News & Politics	personal media	Simplified Chinese	363	33861028	0.605479	0.424	0	0	0	1	1005
2020-02-13	3505	43838	711	1	0	20.5	News & Politics	personal media	Simplified Chinese	363	33861028	0.726027	0.424	0	0	0	1	1005
2020-01-10	2294	31760	334	1	0	20.5	News & Politics	personal media	Simplified Chinese	363	33861028	0.632877	0.424	0	0	0	1	1005
2020-01-02	436	5849	59	1	0	16	News & Politics	personal media	Simplified Chinese	401	22322068	0.854795	0.280702	0	0	0	1	1007
2020-01-27	477	3285	77	1	1	16	News & Politics	personal media	Simplified Chinese	401	22322068	0.923288	0.280702	0	0	0	1	1007
2020-01-29	268	3091	42	1	0	16	News & Politics	personal media	Simplified Chinese	401	22322068	0.928767	0.280702	0	0	0	1	1007
2020-01-25	3333	155691	324	1	0	16	News & Politics	personal media	Simplified Chinese	401	22322068	0.917808	0.280702	0	0	0	1	1007
2020-01-06	713	8105	153	1	0	16	News & Politics	personal media	Simplified Chinese	401	22322068	0.865753	0.280702	0	0	0	1	1007
2019-12-31	6807	258038	2290	1	0	16	News & Politics	personal media	Simplified Chinese	401	22322068	0.849315	0.280702	0	0	0	1	1007
2020-01-02	541	9993	116	1	0	16	News & Politics	personal media	Simplified Chinese	401	22322068	0.854795	0.280702	0	0	0	1	1007
2019-12-31	1177	14897	148	1	0	16	News & Politics	personal media	Simplified Chinese	401	22322068	0.849315	0.280702	0	0	0	1	1007
2020-01-20	1443	41977	435	1	0	16	News & Politics	personal media	Simplified Chinese	401	22322068	0.90411	0.280702	0	0	0	1	1007
2020-01-17	690	6738	162	1	0	16	News & Politics	personal media	Simplified Chinese	401	22322068	0.89589	0.280702	0	0	0	1	1007
2020-02-16	308	3094	44	1	0	16	News & Politics	personal media	Simplified Chinese	401	22322068	0.978082	0.280702	0	0	0	1	1007
2020-01-21	726	16319	93	1	0	16	News & Politics	personal media	Simplified Chinese	401	22322068	0.906849	0.280702	0	0	0	1	1007
2020-02-20	5267	145758	2084	1	0	8.69	News & Politics	personal media	Simplified Chinese	234	8079602	0.520548	0.818182	0	0	0	1	1008
2020-01-11	1832	24905	591	1	0	8.69	News & Politics	personal media	Simplified Chinese	234	8079602	0.410959	0.818182	0	0	0	1	1008
2020-02-04	1779	22944	1028	1	1	8.69	News & Politics	personal media	Simplified Chinese	234	8079602	0.476712	0.818182	0	0	0	1	1008
2020-02-08	2505	27805	1112	1	1	8.69	News & Politics	personal media	Simplified Chinese	234	8079602	0.487671	0.818182	0	0	0	1	1008
2020-01-02	1550	27622	450	1	0	8.69	News & Politics	personal media	Simplified Chinese	234	8079602	0.386301	0.818182	0	0	0	1	1008
2020-02-03	1930	18443	957	1	1	8.69	News & Politics	personal media	Simplified Chinese	234	8079602	0.473973	0.818182	0	0	0	1	1008
2020-01-13	391	5035	363	1	0	2.89	News & Politics	personal media	Simplified Chinese	136	2427689	0.873973	0.576271	0	0	0	1	1009
2020-01-21	1375	53570	459	1	0	2.89	News & Politics	personal media	Simplified Chinese	136	2427689	0.89589	0.576271	0	0	0	1	1009
2020-02-06	983	17949	416	1	0	2.89	News & Politics	personal media	Simplified Chinese	136	2427689	0.939726	0.576271	0	0	0	1	1009
2020-01-23	131	2497	126	1	1	2.89	News & Politics	personal media	Simplified Chinese	136	2427689	0.90137	0.576271	0	0	0	1	1009
2020-02-15	1589	20081	769	1	0	2.89	News & Politics	personal media	Simplified Chinese	136	2427689	0.964384	0.576271	0	0	0	1	1009
2020-01-17	730	28351	570	1	0	2.89	News & Politics	personal media	Simplified Chinese	136	2427689	0.884932	0.576271	0	0	0	1	1009
2020-01-31	879	17580	485	1	1	2.89	News & Politics	personal media	Simplified Chinese	136	2427689	0.923288	0.576271	0	0	0	1	1009
2020-02-19	1152	12159	664	1	0	2.89	News & Politics	personal media	Simplified Chinese	136	2427689	0.975342	0.576271	0	0	0	1	1009
2020-02-04	1088	16391	481	1	1	2.89	News & Politics	personal media	Simplified Chinese	136	2427689	0.934247	0.576271	0	0	0	1	1009
2020-01-29	309	6475	208	1	1	2.89	News & Politics	personal media	Simplified Chinese	136	2427689	0.917808	0.576271	0	0	0	1	1009
2020-02-10	1168	28356	457	1	1	2.89	News & Politics	personal media	Simplified Chinese	136	2427689	0.950685	0.576271	0	0	0	1	1009
2020-01-31	1415	29129	1580	1	1	2.89	News & Politics	personal media	Simplified Chinese	136	2427689	0.923288	0.576271	0	0	0	1	1009
2020-01-01	162	19126	27	1	0	13	News & Politics	personal media	Simplified Chinese	1180	60665825	0.6	0.776758	0	0	1	0	1010
2020-01-02	407	39740	53	1	0	13	News & Politics	personal media	Simplified Chinese	1180	60665825	0.60274	0.776758	0	0	1	0	1010
2020-01-08	673	73150	159	1	0	13	News & Politics	personal media	Simplified Chinese	1180	60665825	0.619178	0.776758	0	0	1	0	1010
2020-01-03	87	3571	25	1	0	13	News & Politics	personal media	Simplified Chinese	1180	60665825	0.605479	0.776758	0	0	1	0	1010
2020-01-06	128	8652	74	1	0	13	News & Politics	personal media	Simplified Chinese	1180	60665825	0.613699	0.776758	0	0	1	0	1010
2019-12-31	258	21540	59	1	0	13	News & Politics	personal media	Simplified Chinese	1180	60665825	0.59726	0.776758	0	0	1	0	1010
2020-01-14	4	132	0	1	0	2.76	News & Politics	personal media	Simplified Chinese	622	3129940	3.82192	0.989418	1	0	0	0	1011
2020-01-01	5	54	0	1	0	2.76	News & Politics	personal media	Simplified Chinese	622	3129940	3.7863	0.989418	1	0	0	0	1011
2020-01-10	3	45	0	1	0	2.76	News & Politics	personal media	Simplified Chinese	622	3129940	3.81096	0.989418	1	0	0	0	1011
2020-01-28	11	526	15	1	1	2.76	News & Politics	personal media	Simplified Chinese	622	3129940	3.86027	0.989418	1	0	0	0	1011
2019-12-31	7	259	76	1	0	2.76	News & Politics	personal media	Simplified Chinese	622	3129940	3.78356	0.989418	1	0	0	0	1011
2020-01-15	4	104	6	1	0	2.76	News & Politics	personal media	Simplified Chinese	622	3129940	3.82466	0.989418	1	0	0	0	1011
2020-02-19	2158	31860	573	1	0	2.76	News & Politics	personal media	Simplified Chinese	622	3129940	3.92055	0.989418	1	0	0	0	1011
2020-02-13	31	758	64	1	1	2.76	News & Politics	personal media	Simplified Chinese	622	3129940	3.90411	0.989418	1	0	0	0	1011
2020-02-05	11	90	0	1	1	2.76	News & Politics	personal media	Simplified Chinese	622	3129940	3.88219	0.989418	1	0	0	0	1011
2020-02-20	167	1623	90	1	0	2.76	News & Politics	personal media	Simplified Chinese	622	3129940	3.92329	0.989418	1	0	0	0	1011
2020-02-06	26	280	9	1	0	2.76	News & Politics	personal media	Simplified Chinese	622	3129940	3.88493	0.989418	1	0	0	0	1011
2020-02-01	8	111	4	1	1	2.76	News & Politics	personal media	Simplified Chinese	622	3129940	3.87123	0.989418	1	0	0	0	1011
2020-01-23	6	80	1	1	1	2.76	News & Politics	personal media	Simplified Chinese	622	3129940	3.84658	0.989418	1	0	0	0	1011
2020-02-08	35	513	16	1	0	2.76	News & Politics	personal media	Simplified Chinese	622	3129940	3.89041	0.989418	1	0	0	0	1011
2020-02-18	44	446	35	1	1	2.76	News & Politics	personal media	Simplified Chinese	622	3129940	3.91781	0.989418	1	0	0	0	1011
2020-01-25	20	480	39	1	1	2.76	News & Politics	personal media	Simplified Chinese	622	3129940	3.85205	0.989418	1	0	0	0	1011
2020-02-03	9	145	0	1	0	2.76	News & Politics	personal media	Simplified Chinese	622	3129940	3.87671	0.989418	1	0	0	0	1011
2020-02-12	15	180	2	1	0	2.76	News & Politics	personal media	Simplified Chinese	622	3129940	3.90137	0.989418	1	0	0	0	1011
2020-01-26	27	677	465	1	1	2.76	News & Politics	personal media	Simplified Chinese	622	3129940	3.85479	0.989418	1	0	0	0	1011
2020-01-20	1	68	2	1	1	2.76	News & Politics	personal media	Simplified Chinese	622	3129940	3.83836	0.989418	1	0	0	0	1011
2020-01-08	5	36	0	1	0	2.76	News & Politics	personal media	Simplified Chinese	622	3129940	3.80548	0.989418	1	0	0	0	1011
2020-01-06	9	354	3	1	1	2.76	News & Politics	personal media	Simplified Chinese	622	3129940	3.8	0.989418	1	0	0	0	1011
2020-01-30	20	403	8	1	0	2.76	News & Politics	personal media	Simplified Chinese	622	3129940	3.86575	0.989418	1	0	0	0	1011
2020-01-19	3	36	2	1	0	2.76	News & Politics	personal media	Simplified Chinese	622	3129940	3.83562	0.989418	1	0	0	0	1011
2020-02-15	226	2306	204	1	0	2.76	News & Politics	personal media	Simplified Chinese	622	3129940	3.90959	0.989418	1	0	0	0	1011
2020-01-21	2	38	2	1	1	2.76	News & Politics	personal media	Simplified Chinese	622	3129940	3.8411	0.989418	1	0	0	0	1011
2020-02-14	120	979	53	1	1	2.76	News & Politics	personal media	Simplified Chinese	622	3129940	3.90685	0.989418	1	0	0	0	1011
2020-01-27	11	324	61	1	0	2.76	News & Politics	personal media	Simplified Chinese	622	3129940	3.85753	0.989418	1	0	0	0	1011
2020-01-29	7	128	0	1	0	2.76	News & Politics	personal media	Simplified Chinese	622	3129940	3.86301	0.989418	1	0	0	0	1011
2020-01-24	6	42	1	1	0	2.76	News & Politics	personal media	Simplified Chinese	622	3129940	3.84932	0.989418	1	0	0	0	1011
2020-01-18	4	93	0	1	0	2.76	News & Politics	personal media	Simplified Chinese	622	3129940	3.83288	0.989418	1	0	0	0	1011
2020-01-04	4	43	0	1	0	2.76	News & Politics	personal media	Simplified Chinese	622	3129940	3.79452	0.989418	1	0	0	0	1011
2020-01-07	4	51	0	1	0	2.76	News & Politics	personal media	Simplified Chinese	622	3129940	3.80274	0.989418	1	0	0	0	1011
2020-01-03	7	128	6	1	0	2.76	News & Politics	personal media	Simplified Chinese	622	3129940	3.79178	0.989418	1	0	0	0	1011
2020-02-04	6	73	6	1	1	2.76	News & Politics	personal media	Simplified Chinese	622	3129940	3.87945	0.989418	1	0	0	0	1011
2020-02-09	147	1849	61	1	0	2.76	News & Politics	personal media	Simplified Chinese	622	3129940	3.89315	0.989418	1	0	0	0	1011
2020-02-09	59	639	25	1	0	2.76	News & Politics	personal media	Simplified Chinese	622	3129940	3.89315	0.989418	1	0	0	0	1011
2020-02-16	295	3586	167	1	0	2.76	News & Politics	personal media	Simplified Chinese	622	3129940	3.91233	0.989418	1	0	0	0	1011
2020-01-12	3	60	0	1	0	2.76	News & Politics	personal media	Simplified Chinese	622	3129940	3.81644	0.989418	1	0	0	0	1011
2020-01-09	3	62	0	1	0	2.76	News & Politics	personal media	Simplified Chinese	622	3129940	3.80822	0.989418	1	0	0	0	1011
2020-01-05	4	87	0	1	0	2.76	News & Politics	personal media	Simplified Chinese	622	3129940	3.79726	0.989418	1	0	0	0	1011
2020-01-17	4	58	2	1	0	2.76	News & Politics	personal media	Simplified Chinese	622	3129940	3.83014	0.989418	1	0	0	0	1011
2020-02-02	12	186	0	1	0	2.76	News & Politics	personal media	Simplified Chinese	622	3129940	3.87397	0.989418	1	0	0	0	1011
2020-02-07	10	207	10	1	1	2.76	News & Politics	personal media	Simplified Chinese	622	3129940	3.88767	0.989418	1	0	0	0	1011
2020-01-31	11	355	9	1	0	2.76	News & Politics	personal media	Simplified Chinese	622	3129940	3.86849	0.989418	1	0	0	0	1011
2020-01-13	2	39	0	1	0	2.76	News & Politics	personal media	Simplified Chinese	622	3129940	3.81918	0.989418	1	0	0	0	1011
2020-02-17	122	1984	147	1	1	2.76	News & Politics	personal media	Simplified Chinese	622	3129940	3.91507	0.989418	1	0	0	0	1011
2020-01-22	4	58	0	1	1	2.76	News & Politics	personal media	Simplified Chinese	622	3129940	3.84384	0.989418	1	0	0	0	1011
2020-01-16	5	85	0	1	0	2.76	News & Politics	personal media	Simplified Chinese	622	3129940	3.8274	0.989418	1	0	0	0	1011
2020-01-02	7	68	0	1	0	2.76	News & Politics	personal media	Simplified Chinese	622	3129940	3.78904	0.989418	1	0	0	0	1011
2020-01-11	4	175	0	1	0	2.76	News & Politics	personal media	Simplified Chinese	622	3129940	3.8137	0.989418	1	0	0	0	1011
2020-02-11	54	657	12	1	0	2.76	News & Politics	personal media	Simplified Chinese	622	3129940	3.89863	0.989418	1	0	0	0	1011
2020-01-24	97	6202	12	1	1	24.6	News & Politics	personal media	Simplified Chinese	2024	166846512	0.323288	0.850394	0	0	0	1	1012
2019-12-31	3243	324108	185	1	0	24.6	News & Politics	personal media	Simplified Chinese	2024	166846512	0.257534	0.850394	0	0	0	1	1012
2020-02-15	1120	68457	70	1	0	24.6	News & Politics	personal media	Simplified Chinese	2024	166846512	0.383562	0.850394	0	0	0	1	1012
2020-01-08	972	73571	22	1	0	24.6	News & Politics	personal media	Simplified Chinese	2024	166846512	0.279452	0.850394	0	0	0	1	1012
2020-02-08	646	49793	238	1	1	24.6	News & Politics	personal media	Simplified Chinese	2024	166846512	0.364384	0.850394	0	0	0	1	1012
2020-02-17	325	22411	34	1	0	24.6	News & Politics	personal media	Simplified Chinese	2024	166846512	0.389041	0.850394	0	0	0	1	1012
2020-01-02	852	68310	55	1	0	24.6	News & Politics	personal media	Simplified Chinese	2024	166846512	0.263014	0.850394	0	0	0	1	1012
2020-01-13	1479	92466	29	1	0	24.6	News & Politics	personal media	Simplified Chinese	2024	166846512	0.293151	0.850394	0	0	0	1	1012
2020-01-01	838	70781	56	1	0	24.6	News & Politics	personal media	Simplified Chinese	2024	166846512	0.260274	0.850394	0	0	0	1	1012
2020-02-12	2333	198841	143	1	0	24.6	News & Politics	personal media	Simplified Chinese	2024	166846512	0.375342	0.850394	0	0	0	1	1012
2020-01-29	1836	181155	248	1	1	24.6	News & Politics	personal media	Simplified Chinese	2024	166846512	0.336986	0.850394	0	0	0	1	1012
2020-01-28	2271	277095	373	1	1	24.6	News & Politics	personal media	Simplified Chinese	2024	166846512	0.334247	0.850394	0	0	0	1	1012
2020-02-11	889	49564	48	1	0	24.6	News & Politics	personal media	Simplified Chinese	2024	166846512	0.372603	0.850394	0	0	0	1	1012
2020-02-09	3079	260081	294	1	1	24.6	News & Politics	personal media	Simplified Chinese	2024	166846512	0.367123	0.850394	0	0	0	1	1012
2020-01-29	387	42629	27	1	1	24.6	News & Politics	personal media	Simplified Chinese	2024	166846512	0.336986	0.850394	0	0	0	1	1012
2020-01-08	118	6346	5	1	0	24.6	News & Politics	personal media	Simplified Chinese	2024	166846512	0.279452	0.850394	0	0	0	1	1012
2020-01-31	515	41571	65	1	1	24.6	News & Politics	personal media	Simplified Chinese	2024	166846512	0.342466	0.850394	0	0	0	1	1012
2020-02-07	1861	159216	207	1	1	24.6	News & Politics	personal media	Simplified Chinese	2024	166846512	0.361644	0.850394	0	0	0	1	1012
2020-01-14	1466	108302	72	1	0	24.6	News & Politics	personal media	Simplified Chinese	2024	166846512	0.29589	0.850394	0	0	0	1	1012
2020-02-10	680	83968	35	1	1	24.6	News & Politics	personal media	Simplified Chinese	2024	166846512	0.369863	0.850394	0	0	0	1	1012
2020-01-04	1981	155913	92	1	0	24.6	News & Politics	personal media	Simplified Chinese	2024	166846512	0.268493	0.850394	0	0	0	1	1012
2020-01-18	905	98434	45	1	0	24.6	News & Politics	personal media	Simplified Chinese	2024	166846512	0.306849	0.850394	0	0	0	1	1012
2020-02-16	2221	117352	674	1	0	24.6	News & Politics	personal media	Simplified Chinese	2024	166846512	0.386301	0.850394	0	0	0	1	1012
2020-01-05	786	57421	99	1	0	24.6	News & Politics	personal media	Simplified Chinese	2024	166846512	0.271233	0.850394	0	0	0	1	1012
2020-01-23	681	54584	76	1	1	24.6	News & Politics	personal media	Simplified Chinese	2024	166846512	0.320548	0.850394	0	0	0	1	1012
2020-02-07	1040	105613	81	1	1	24.6	News & Politics	personal media	Simplified Chinese	2024	166846512	0.361644	0.850394	0	0	0	1	1012
2020-01-25	1674	129725	55	1	0	24.6	News & Politics	personal media	Simplified Chinese	2024	166846512	0.326027	0.850394	0	0	0	1	1012
2020-01-10	405	25622	3	1	0	24.6	News & Politics	personal media	Simplified Chinese	2024	166846512	0.284932	0.850394	0	0	0	1	1012
2020-01-30	754	53076	120	1	1	24.6	News & Politics	personal media	Simplified Chinese	2024	166846512	0.339726	0.850394	0	0	0	1	1012
2020-02-07	4271	403687	270	1	1	24.6	News & Politics	personal media	Simplified Chinese	2024	166846512	0.361644	0.850394	0	0	0	1	1012
2020-01-21	1048	89877	46	1	0	24.6	News & Politics	personal media	Simplified Chinese	2024	166846512	0.315068	0.850394	0	0	0	1	1012
2020-01-21	2051	169061	142	1	0	24.6	News & Politics	personal media	Simplified Chinese	2024	166846512	0.315068	0.850394	0	0	0	1	1012
2020-01-04	294	14640	11	1	0	24.6	News & Politics	personal media	Simplified Chinese	2024	166846512	0.268493	0.850394	0	0	0	1	1012
2020-02-05	1676	125242	117	1	1	24.6	News & Politics	personal media	Simplified Chinese	2024	166846512	0.356164	0.850394	0	0	0	1	1012
2020-02-06	1581	127820	103	1	1	24.6	News & Politics	personal media	Simplified Chinese	2024	166846512	0.358904	0.850394	0	0	0	1	1012
2020-02-05	1459	118460	115	1	1	24.6	News & Politics	personal media	Simplified Chinese	2024	166846512	0.356164	0.850394	0	0	0	1	1012
2020-01-12	1811	182916	138	1	0	24.6	News & Politics	personal media	Simplified Chinese	2024	166846512	0.290411	0.850394	0	0	0	1	1012
2020-01-07	105	5918	1	1	0	24.6	News & Politics	personal media	Simplified Chinese	2024	166846512	0.276712	0.850394	0	0	0	1	1012
2020-02-20	546	31899	30	1	0	24.6	News & Politics	personal media	Simplified Chinese	2024	166846512	0.39726	0.850394	0	0	0	1	1012
2020-01-27	2445	215086	332	1	1	24.6	News & Politics	personal media	Simplified Chinese	2024	166846512	0.331507	0.850394	0	0	0	1	1012
2020-01-16	220	14546	18	1	0	24.6	News & Politics	personal media	Simplified Chinese	2024	166846512	0.30137	0.850394	0	0	0	1	1012
2020-02-13	1151	76974	120	1	0	24.6	News & Politics	personal media	Simplified Chinese	2024	166846512	0.378082	0.850394	0	0	0	1	1012
2020-01-04	494	24574	45	1	0	24.6	News & Politics	personal media	Simplified Chinese	2024	166846512	0.268493	0.850394	0	0	0	1	1012
2020-02-01	346	17975	17	1	1	24.6	News & Politics	personal media	Simplified Chinese	2024	166846512	0.345205	0.850394	0	0	0	1	1012
2020-01-19	311	17951	11	1	0	24.6	News & Politics	personal media	Simplified Chinese	2024	166846512	0.309589	0.850394	0	0	0	1	1012
2020-02-03	1308	95855	175	1	1	24.6	News & Politics	personal media	Simplified Chinese	2024	166846512	0.350685	0.850394	0	0	0	1	1012
2020-01-15	4027	417951	1728	1	0	24.6	News & Politics	personal media	Simplified Chinese	2024	166846512	0.29863	0.850394	0	0	0	1	1012
2020-02-02	182	7542	12	1	1	24.6	News & Politics	personal media	Simplified Chinese	2024	166846512	0.347945	0.850394	0	0	0	1	1012
2020-01-22	844	55855	48	1	0	24.6	News & Politics	personal media	Simplified Chinese	2024	166846512	0.317808	0.850394	0	0	0	1	1012
2020-02-14	1218	102883	260	1	0	24.6	News & Politics	personal media	Simplified Chinese	2024	166846512	0.380822	0.850394	0	0	0	1	1012
2020-01-17	1176	87695	42	1	0	24.6	News & Politics	personal media	Simplified Chinese	2024	166846512	0.30411	0.850394	0	0	0	1	1012
2020-01-18	1102	60656	138	1	0	19.6	News & Politics	personal media	Simplified Chinese	2293	85929443	0.506849	0.740964	0	0	0	1	1013
2020-02-03	7635	377611	462	1	0	19.6	News & Politics	personal media	Simplified Chinese	2293	85929443	0.550685	0.740964	0	0	0	1	1013
2020-01-24	136	6061	2	1	0	19.6	News & Politics	personal media	Simplified Chinese	2293	85929443	0.523288	0.740964	0	0	0	1	1013
2019-12-31	251	13617	27	1	0	19.6	News & Politics	personal media	Simplified Chinese	2293	85929443	0.457534	0.740964	0	0	0	1	1013
2020-01-07	2450	180682	159	1	0	19.6	News & Politics	personal media	Simplified Chinese	2293	85929443	0.476712	0.740964	0	0	0	1	1013
2020-02-13	1368	56572	81	1	0	19.6	News & Politics	personal media	Simplified Chinese	2293	85929443	0.578082	0.740964	0	0	0	1	1013
2020-02-04	1139	54179	298	1	0	19.6	News & Politics	personal media	Simplified Chinese	2293	85929443	0.553425	0.740964	0	0	0	1	1013
2020-02-04	417	18316	15	1	0	19.6	News & Politics	personal media	Simplified Chinese	2293	85929443	0.553425	0.740964	0	0	0	1	1013
2020-02-09	994	54454	26	1	0	19.6	News & Politics	personal media	Simplified Chinese	2293	85929443	0.567123	0.740964	0	0	0	1	1013
2020-01-13	5839	307326	344	1	0	19.6	News & Politics	personal media	Simplified Chinese	2293	85929443	0.493151	0.740964	0	0	0	1	1013
2020-01-19	734	35036	57	1	0	19.6	News & Politics	personal media	Simplified Chinese	2293	85929443	0.509589	0.740964	0	0	0	1	1013
2020-01-15	1920	85916	127	1	0	19.6	News & Politics	personal media	Simplified Chinese	2293	85929443	0.49863	0.740964	0	0	0	1	1013
2020-01-16	145	6592	17	1	0	19.6	News & Politics	personal media	Simplified Chinese	2293	85929443	0.50137	0.740964	0	0	0	1	1013
2019-12-31	1561	71764	135	1	0	19.6	News & Politics	personal media	Simplified Chinese	2293	85929443	0.457534	0.740964	0	0	0	1	1013
2020-01-05	2878	193234	354	1	0	19.6	News & Politics	personal media	Simplified Chinese	2293	85929443	0.471233	0.740964	0	0	0	1	1013
2020-02-08	256	14337	17	1	1	19.6	News & Politics	personal media	Simplified Chinese	2293	85929443	0.564384	0.740964	0	0	0	1	1013
2020-01-09	1216	68396	68	1	0	19.6	News & Politics	personal media	Simplified Chinese	2293	85929443	0.482192	0.740964	0	0	0	1	1013
2020-02-11	1498	97903	124	1	0	19.6	News & Politics	personal media	Simplified Chinese	2293	85929443	0.572603	0.740964	0	0	0	1	1013
2020-01-01	534	28888	10	1	0	19.6	News & Politics	personal media	Simplified Chinese	2293	85929443	0.460274	0.740964	0	0	0	1	1013
2020-01-01	405	14939	66	1	0	19.6	News & Politics	personal media	Simplified Chinese	2293	85929443	0.460274	0.740964	0	0	0	1	1013
2020-02-09	712	35186	35	1	0	19.6	News & Politics	personal media	Simplified Chinese	2293	85929443	0.567123	0.740964	0	0	0	1	1013
2020-02-15	967	43699	10	1	0	19.6	News & Politics	personal media	Simplified Chinese	2293	85929443	0.583562	0.740964	0	0	0	1	1013
2020-01-04	2836	177617	201	1	0	19.6	News & Politics	personal media	Simplified Chinese	2293	85929443	0.468493	0.740964	0	0	0	1	1013
2020-01-03	1425	111413	70	1	0	19.6	News & Politics	personal media	Simplified Chinese	2293	85929443	0.465753	0.740964	0	0	0	1	1013
2020-01-07	2580	149444	102	1	0	19.6	News & Politics	personal media	Simplified Chinese	2293	85929443	0.476712	0.740964	0	0	0	1	1013
2020-02-17	2426	144951	227	1	0	19.6	News & Politics	personal media	Simplified Chinese	2293	85929443	0.589041	0.740964	0	0	0	1	1013
2020-01-23	269	10121	9	1	0	19.6	News & Politics	personal media	Simplified Chinese	2293	85929443	0.520548	0.740964	0	0	0	1	1013
2020-02-16	1514	96194	155	1	0	19.6	News & Politics	personal media	Simplified Chinese	2293	85929443	0.586301	0.740964	0	0	0	1	1013
2020-01-10	943	43003	28	1	0	19.6	News & Politics	personal media	Simplified Chinese	2293	85929443	0.484931	0.740964	0	0	0	1	1013
2020-01-21	1297	58846	104	1	0	19.6	News & Politics	personal media	Simplified Chinese	2293	85929443	0.515068	0.740964	0	0	0	1	1013
2020-01-12	271	10631	82	1	0	19.6	News & Politics	personal media	Simplified Chinese	2293	85929443	0.490411	0.740964	0	0	0	1	1013
2020-01-03	1336	96356	101	1	0	19.6	News & Politics	personal media	Simplified Chinese	2293	85929443	0.465753	0.740964	0	0	0	1	1013
2020-01-21	2667	135269	185	1	0	19.6	News & Politics	personal media	Simplified Chinese	2293	85929443	0.515068	0.740964	0	0	0	1	1013
2020-01-19	1258	59444	49	1	0	19.6	News & Politics	personal media	Simplified Chinese	2293	85929443	0.509589	0.740964	0	0	0	1	1013
2020-01-24	285	11564	11	1	0	19.6	News & Politics	personal media	Simplified Chinese	2293	85929443	0.523288	0.740964	0	0	0	1	1013
2020-02-06	1096	41422	77	1	0	19.6	News & Politics	personal media	Simplified Chinese	2293	85929443	0.558904	0.740964	0	0	0	1	1013
2020-01-17	392	18424	16	1	0	19.6	News & Politics	personal media	Simplified Chinese	2293	85929443	0.50411	0.740964	0	0	0	1	1013
2020-01-06	2427	179345	159	1	0	19.6	News & Politics	personal media	Simplified Chinese	2293	85929443	0.473973	0.740964	0	0	0	1	1013
2020-02-01	1131	58912	92	1	1	19.6	News & Politics	personal media	Simplified Chinese	2293	85929443	0.545205	0.740964	0	0	0	1	1013
2020-01-15	633	36612	104	1	0	19.6	News & Politics	personal media	Simplified Chinese	2293	85929443	0.49863	0.740964	0	0	0	1	1013
2020-02-11	708	33567	84	1	1	19.6	News & Politics	personal media	Simplified Chinese	2293	85929443	0.572603	0.740964	0	0	0	1	1013
2020-01-11	384	22807	9	1	0	19.6	News & Politics	personal media	Simplified Chinese	2293	85929443	0.487671	0.740964	0	0	0	1	1013
2020-01-22	1741	69218	50	1	0	19.6	News & Politics	personal media	Simplified Chinese	2293	85929443	0.517808	0.740964	0	0	0	1	1013
2020-02-14	1164	40325	31	1	0	19.6	News & Politics	personal media	Simplified Chinese	2293	85929443	0.580822	0.740964	0	0	0	1	1013
2020-01-17	411	23946	57	1	0	19.6	News & Politics	personal media	Simplified Chinese	2293	85929443	0.50411	0.740964	0	0	0	1	1013
2020-02-12	2037	89354	46	1	0	19.6	News & Politics	personal media	Simplified Chinese	2293	85929443	0.575342	0.740964	0	0	0	1	1013
2020-01-05	3208	207776	194	1	0	19.6	News & Politics	personal media	Simplified Chinese	2293	85929443	0.471233	0.740964	0	0	0	1	1013
2020-01-14	197	7645	3	1	0	19.6	News & Politics	personal media	Simplified Chinese	2293	85929443	0.49589	0.740964	0	0	0	1	1013
2020-01-20	2123	104229	88	1	0	19.6	News & Politics	personal media	Simplified Chinese	2293	85929443	0.512329	0.740964	0	0	0	1	1013
2020-02-15	5744	318763	234	1	0	19.6	News & Politics	personal media	Simplified Chinese	2293	85929443	0.583562	0.740964	0	0	0	1	1013
2020-01-29	970	45111	48	1	0	19.6	News & Politics	personal media	Simplified Chinese	2293	85929443	0.536986	0.740964	0	0	0	1	1013
2020-02-16	955	39719	52	1	0	19.6	News & Politics	personal media	Simplified Chinese	2293	85929443	0.586301	0.740964	0	0	0	1	1013
2020-02-06	314	14050	9	1	0	19.6	News & Politics	personal media	Simplified Chinese	2293	85929443	0.558904	0.740964	0	0	0	1	1013
2020-02-20	1032	52062	67	1	0	19.6	News & Politics	personal media	Simplified Chinese	2293	85929443	0.59726	0.740964	0	0	0	1	1013
2020-01-22	528	26800	12	1	0	19.6	News & Politics	personal media	Simplified Chinese	2293	85929443	0.517808	0.740964	0	0	0	1	1013
2020-02-10	1993	90302	144	1	0	19.6	News & Politics	personal media	Simplified Chinese	2293	85929443	0.569863	0.740964	0	0	0	1	1013
2020-01-25	274	13101	18	1	0	19.6	News & Politics	personal media	Simplified Chinese	2293	85929443	0.526027	0.740964	0	0	0	1	1013
2020-01-18	297	17248	19	1	0	19.6	News & Politics	personal media	Simplified Chinese	2293	85929443	0.506849	0.740964	0	0	0	1	1013
2020-02-13	1205	42017	31	1	0	19.6	News & Politics	personal media	Simplified Chinese	2293	85929443	0.578082	0.740964	0	0	0	1	1013
2020-01-28	245	17509	30	1	1	19.6	News & Politics	personal media	Simplified Chinese	2293	85929443	0.534247	0.740964	0	0	0	1	1013
2020-01-10	6429	63292	412	1	0	26.6	News & Politics	personal media	Traditional Chinese	2191	142611516	0.523288	0.352688	0	0	1	0	1014
2020-01-07	4647	37213	295	1	0	26.6	News & Politics	personal media	Traditional Chinese	2191	142611516	0.515068	0.352688	0	0	1	0	1014
2020-02-16	7924	54151	380	1	1	26.6	News & Politics	personal media	Traditional Chinese	2191	142611516	0.624658	0.352688	0	0	1	0	1014
2020-01-27	4801	182454	293	1	1	26.6	News & Politics	personal media	Traditional Chinese	2191	142611516	0.569863	0.352688	0	0	1	0	1014
2020-02-19	6860	52238	254	1	0	26.6	News & Politics	personal media	Traditional Chinese	2191	142611516	0.632877	0.352688	0	0	1	0	1014
2020-01-21	4322	37365	244	1	0	26.6	News & Politics	personal media	Traditional Chinese	2191	142611516	0.553425	0.352688	0	0	1	0	1014
2020-02-13	4307	37862	126	1	0	26.6	News & Politics	personal media	Traditional Chinese	2191	142611516	0.616438	0.352688	0	0	1	0	1014
2020-01-22	490	3006	30	1	0	26.6	News & Politics	personal media	Traditional Chinese	2191	142611516	0.556164	0.352688	0	0	1	0	1014
2020-02-09	5216	40852	375	1	1	26.6	News & Politics	personal media	Traditional Chinese	2191	142611516	0.605479	0.352688	0	0	1	0	1014
2020-02-06	3206	27417	262	1	1	26.6	News & Politics	personal media	Traditional Chinese	2191	142611516	0.59726	0.352688	0	0	1	0	1014
2020-01-23	2795	47312	274	1	1	26.6	News & Politics	personal media	Traditional Chinese	2191	142611516	0.558904	0.352688	0	0	1	0	1014
2020-01-13	2973	46770	392	1	0	26.6	News & Politics	personal media	Traditional Chinese	2191	142611516	0.531507	0.352688	0	0	1	0	1014
2020-02-04	8261	91680	538	1	1	26.6	News & Politics	personal media	Traditional Chinese	2191	142611516	0.591781	0.352688	0	0	1	0	1014
2020-02-05	3559	33747	129	1	1	26.6	News & Politics	personal media	Traditional Chinese	2191	142611516	0.594521	0.352688	0	0	1	0	1014
2020-02-03	8297	83032	714	1	1	26.6	News & Politics	personal media	Traditional Chinese	2191	142611516	0.589041	0.352688	0	0	1	0	1014
2020-02-17	2384	17702	110	1	1	26.6	News & Politics	personal media	Traditional Chinese	2191	142611516	0.627397	0.352688	0	0	1	0	1014
2020-01-30	3379	27826	293	1	1	26.6	News & Politics	personal media	Traditional Chinese	2191	142611516	0.578082	0.352688	0	0	1	0	1014
2020-01-25	2051	12845	149	1	1	26.6	News & Politics	personal media	Traditional Chinese	2191	142611516	0.564384	0.352688	0	0	1	0	1014
2020-02-18	8624	64387	424	1	0	26.6	News & Politics	personal media	Traditional Chinese	2191	142611516	0.630137	0.352688	0	0	1	0	1014
2020-02-04	2886	20176	174	1	1	26.6	News & Politics	personal media	Traditional Chinese	2191	142611516	0.591781	0.352688	0	0	1	0	1014
2020-02-09	5060	43448	285	1	1	26.6	News & Politics	personal media	Traditional Chinese	2191	142611516	0.605479	0.352688	0	0	1	0	1014
2020-01-03	1234	7724	41	1	0	26.6	News & Politics	personal media	Traditional Chinese	2191	142611516	0.50411	0.352688	0	0	1	0	1014
2020-01-22	3827	33316	285	1	1	26.6	News & Politics	personal media	Traditional Chinese	2191	142611516	0.556164	0.352688	0	0	1	0	1014
2020-01-03	4287	42431	372	1	0	26.6	News & Politics	personal media	Traditional Chinese	2191	142611516	0.50411	0.352688	0	0	1	0	1014
2020-01-23	4222	37601	370	1	1	26.6	News & Politics	personal media	Traditional Chinese	2191	142611516	0.558904	0.352688	0	0	1	0	1014
2020-01-01	6365	55113	534	1	0	26.6	News & Politics	personal media	Traditional Chinese	2191	142611516	0.49863	0.352688	0	0	1	0	1014
2020-02-02	9406	82353	794	1	1	26.6	News & Politics	personal media	Traditional Chinese	2191	142611516	0.586301	0.352688	0	0	1	0	1014
2020-01-22	5367	62554	302	1	1	26.6	News & Politics	personal media	Traditional Chinese	2191	142611516	0.556164	0.352688	0	0	1	0	1014
2020-01-25	2450	19014	218	1	1	26.6	News & Politics	personal media	Traditional Chinese	2191	142611516	0.564384	0.352688	0	0	1	0	1014
2020-01-06	3421	39288	426	1	0	26.6	News & Politics	personal media	Traditional Chinese	2191	142611516	0.512329	0.352688	0	0	1	0	1014
2020-02-17	6506	79667	430	1	0	26.6	News & Politics	personal media	Traditional Chinese	2191	142611516	0.627397	0.352688	0	0	1	0	1014
2020-01-22	343	2141	20	1	0	26.6	News & Politics	personal media	Traditional Chinese	2191	142611516	0.556164	0.352688	0	0	1	0	1014
2020-02-02	2265	22153	118	1	0	26.6	News & Politics	personal media	Traditional Chinese	2191	142611516	0.586301	0.352688	0	0	1	0	1014
2020-02-06	3795	35521	221	1	1	26.6	News & Politics	personal media	Traditional Chinese	2191	142611516	0.59726	0.352688	0	0	1	0	1014
2020-02-19	7363	66468	430	1	0	26.6	News & Politics	personal media	Traditional Chinese	2191	142611516	0.632877	0.352688	0	0	1	0	1014
2020-01-23	2238	20444	226	1	1	26.6	News & Politics	personal media	Traditional Chinese	2191	142611516	0.558904	0.352688	0	0	1	0	1014
2020-01-31	8268	83160	676	1	1	26.6	News & Politics	personal media	Traditional Chinese	2191	142611516	0.580822	0.352688	0	0	1	0	1014
2020-01-24	4126	36331	408	1	1	26.6	News & Politics	personal media	Traditional Chinese	2191	142611516	0.561644	0.352688	0	0	1	0	1014
2020-02-04	7887	72069	758	1	1	26.6	News & Politics	personal media	Traditional Chinese	2191	142611516	0.591781	0.352688	0	0	1	0	1014
2020-02-06	4903	39319	304	1	1	26.6	News & Politics	personal media	Traditional Chinese	2191	142611516	0.59726	0.352688	0	0	1	0	1014
2020-02-19	4589	36249	243	1	1	26.6	News & Politics	personal media	Traditional Chinese	2191	142611516	0.632877	0.352688	0	0	1	0	1014
2020-01-17	392	14970	100	1	0	18.6	News & Politics	personal media	Simplified Chinese	788	37657269	0.983562	0.800554	1	0	0	0	1015
2020-01-13	575	26525	271	1	0	18.6	News & Politics	personal media	Simplified Chinese	788	37657269	0.972603	0.800554	1	0	0	0	1015
2020-01-01	1147	75429	92	1	0	18.6	News & Politics	personal media	Simplified Chinese	788	37657269	0.939726	0.800554	1	0	0	0	1015
2020-01-18	993	51335	46	1	0	18.6	News & Politics	personal media	Simplified Chinese	788	37657269	0.986301	0.800554	1	0	0	0	1015
2020-01-09	1284	71056	760	1	0	18.6	News & Politics	personal media	Simplified Chinese	788	37657269	0.961644	0.800554	1	0	0	0	1015
2020-01-14	1521	94375	959	1	0	18.6	News & Politics	personal media	Simplified Chinese	788	37657269	0.975342	0.800554	1	0	0	0	1015
2020-01-16	503	31863	211	1	0	18.6	News & Politics	personal media	Simplified Chinese	788	37657269	0.980822	0.800554	1	0	0	0	1015
2020-02-12	2031	66988	312	1	0	18.6	News & Politics	personal media	Simplified Chinese	788	37657269	1.05479	0.800554	1	0	0	0	1015
2020-01-14	4348	250543	893	1	0	18.6	News & Politics	personal media	Simplified Chinese	788	37657269	0.975342	0.800554	1	0	0	0	1015
2020-02-19	265	8649	79	1	0	18.6	News & Politics	personal media	Simplified Chinese	788	37657269	1.07397	0.800554	1	0	0	0	1015
2020-01-15	1524	133158	164	1	0	18.6	News & Politics	personal media	Simplified Chinese	788	37657269	0.978082	0.800554	1	0	0	0	1015
2020-01-04	691	62928	243	1	0	18.6	News & Politics	personal media	Simplified Chinese	788	37657269	0.947945	0.800554	1	0	0	0	1015
2020-01-20	347	18336	156	1	0	18.6	News & Politics	personal media	Simplified Chinese	788	37657269	0.991781	0.800554	1	0	0	0	1015
2020-01-07	1023	87128	218	1	0	18.6	News & Politics	personal media	Simplified Chinese	788	37657269	0.956164	0.800554	1	0	0	0	1015
2020-02-17	3473	153114	307	1	0	18.6	News & Politics	personal media	Simplified Chinese	788	37657269	1.06849	0.800554	1	0	0	0	1015
2020-01-03	640	52545	35	1	0	18.6	News & Politics	personal media	Simplified Chinese	788	37657269	0.945205	0.800554	1	0	0	0	1015
2020-01-11	466	12951	276	1	0	18.6	News & Politics	personal media	Simplified Chinese	788	37657269	0.967123	0.800554	1	0	0	0	1015
2020-02-16	2340	103325	347	1	0	18.6	News & Politics	personal media	Simplified Chinese	788	37657269	1.06575	0.800554	1	0	0	0	1015
2020-01-16	627	58993	128	1	0	18.6	News & Politics	personal media	Simplified Chinese	788	37657269	0.980822	0.800554	1	0	0	0	1015
2020-01-29	574	36593	83	1	0	18.6	News & Politics	personal media	Simplified Chinese	788	37657269	1.01644	0.800554	1	0	0	0	1015
2020-02-10	825	27964	320	1	0	18.6	News & Politics	personal media	Simplified Chinese	788	37657269	1.04932	0.800554	1	0	0	0	1015
2020-02-11	276	9159	28	1	0	18.6	News & Politics	personal media	Simplified Chinese	788	37657269	1.05205	0.800554	1	0	0	0	1015
2020-02-13	1900	81492	274	1	0	18.6	News & Politics	personal media	Simplified Chinese	788	37657269	1.05753	0.800554	1	0	0	0	1015
2020-02-18	498	23289	100	1	0	18.6	News & Politics	personal media	Simplified Chinese	788	37657269	1.07123	0.800554	1	0	0	0	1015
2020-01-08	617	32784	174	1	0	18.6	News & Politics	personal media	Simplified Chinese	788	37657269	0.958904	0.800554	1	0	0	0	1015
2020-02-06	462	14934	98	1	1	18.6	News & Politics	personal media	Simplified Chinese	788	37657269	1.03836	0.800554	1	0	0	0	1015
2020-02-12	898	43531	426	1	1	18.6	News & Politics	personal media	Simplified Chinese	788	37657269	1.05479	0.800554	1	0	0	0	1015
2020-01-31	1362	103560	75	1	0	18.6	News & Politics	personal media	Simplified Chinese	788	37657269	1.02192	0.800554	1	0	0	0	1015
2020-02-20	995	38071	267	1	0	18.6	News & Politics	personal media	Simplified Chinese	788	37657269	1.07671	0.800554	1	0	0	0	1015
2020-01-17	354	18849	68	1	0	18.6	News & Politics	personal media	Simplified Chinese	788	37657269	0.983562	0.800554	1	0	0	0	1015
2020-02-04	1045	24834	499	1	0	22.1	News & Politics	personal media	Simplified Chinese	193	36375573	0.70411	0.632653	1	0	0	0	1016
2020-01-24	4326	322236	2764	1	0	22.1	News & Politics	personal media	Simplified Chinese	193	36375573	0.673973	0.632653	1	0	0	0	1016
2020-01-03	2633	241598	1826	1	0	22.1	News & Politics	personal media	Simplified Chinese	193	36375573	0.616438	0.632653	1	0	0	0	1016
2020-02-19	3588	235482	160	1	0	42	News & Politics	personal media	Traditional Chinese	2347	264901234	0.835616	0.772455	0	0	0	1	1017
2020-02-01	1164	77510	195	1	1	42	News & Politics	personal media	Traditional Chinese	2347	264901234	0.786301	0.772455	0	0	0	1	1017
2020-01-24	629	50335	46	1	0	42	News & Politics	personal media	Traditional Chinese	2347	264901234	0.764384	0.772455	0	0	0	1	1017
2020-02-12	626	28440	29	1	0	42	News & Politics	personal media	Traditional Chinese	2347	264901234	0.816438	0.772455	0	0	0	1	1017
2020-01-03	1200	80416	94	1	0	42	News & Politics	personal media	Traditional Chinese	2347	264901234	0.706849	0.772455	0	0	0	1	1017
2020-02-07	563	37646	41	1	0	42	News & Politics	personal media	Traditional Chinese	2347	264901234	0.80274	0.772455	0	0	0	1	1017
2020-02-13	1383	90232	69	1	0	42	News & Politics	personal media	Traditional Chinese	2347	264901234	0.819178	0.772455	0	0	0	1	1017
2020-01-26	1123	89544	65	1	1	42	News & Politics	personal media	Traditional Chinese	2347	264901234	0.769863	0.772455	0	0	0	1	1017
2020-02-19	1091	64571	68	1	0	42	News & Politics	personal media	Traditional Chinese	2347	264901234	0.835616	0.772455	0	0	0	1	1017
2020-01-11	2528	195711	131	1	0	42	News & Politics	personal media	Traditional Chinese	2347	264901234	0.728767	0.772455	0	0	0	1	1017
2020-02-03	709	46983	94	1	1	42	News & Politics	personal media	Traditional Chinese	2347	264901234	0.791781	0.772455	0	0	0	1	1017
2020-02-04	2816	192356	323	1	0	42	News & Politics	personal media	Traditional Chinese	2347	264901234	0.794521	0.772455	0	0	0	1	1017
2020-01-14	984	66656	45	1	0	42	News & Politics	personal media	Traditional Chinese	2347	264901234	0.736986	0.772455	0	0	0	1	1017
2020-01-31	1080	103984	182	1	1	42	News & Politics	personal media	Traditional Chinese	2347	264901234	0.783562	0.772455	0	0	0	1	1017
2020-02-10	596	40203	143	1	0	42	News & Politics	personal media	Traditional Chinese	2347	264901234	0.810959	0.772455	0	0	0	1	1017
2020-01-18	899	69086	83	1	0	42	News & Politics	personal media	Traditional Chinese	2347	264901234	0.747945	0.772455	0	0	0	1	1017
2020-02-14	1352	78598	48	1	0	42	News & Politics	personal media	Traditional Chinese	2347	264901234	0.821918	0.772455	0	0	0	1	1017
2020-01-20	1142	84565	36	1	0	42	News & Politics	personal media	Traditional Chinese	2347	264901234	0.753425	0.772455	0	0	0	1	1017
2020-01-10	1204	86054	155	1	0	42	News & Politics	personal media	Traditional Chinese	2347	264901234	0.726027	0.772455	0	0	0	1	1017
2020-01-28	3550	550861	432	1	1	42	News & Politics	personal media	Traditional Chinese	2347	264901234	0.775342	0.772455	0	0	0	1	1017
2020-01-13	2084	171815	179	1	0	42	News & Politics	personal media	Traditional Chinese	2347	264901234	0.734247	0.772455	0	0	0	1	1017
2020-01-22	835	55511	30	1	0	42	News & Politics	personal media	Traditional Chinese	2347	264901234	0.758904	0.772455	0	0	0	1	1017
2020-01-08	504	31609	40	1	0	42	News & Politics	personal media	Traditional Chinese	2347	264901234	0.720548	0.772455	0	0	0	1	1017
2020-01-12	868	66352	183	1	0	42	News & Politics	personal media	Traditional Chinese	2347	264901234	0.731507	0.772455	0	0	0	1	1017
2020-02-18	572	29668	62	1	0	42	News & Politics	personal media	Traditional Chinese	2347	264901234	0.832877	0.772455	0	0	0	1	1017
2020-02-04	1895	98309	172	1	0	42	News & Politics	personal media	Traditional Chinese	2347	264901234	0.794521	0.772455	0	0	0	1	1017
2020-01-24	867	56196	90	1	1	42	News & Politics	personal media	Traditional Chinese	2347	264901234	0.764384	0.772455	0	0	0	1	1017
2020-01-21	539	31403	57	1	0	42	News & Politics	personal media	Traditional Chinese	2347	264901234	0.756164	0.772455	0	0	0	1	1017
2020-02-16	2358	161780	51	1	0	42	News & Politics	personal media	Traditional Chinese	2347	264901234	0.827397	0.772455	0	0	0	1	1017
2020-02-01	586	46001	43	1	1	42	News & Politics	personal media	Traditional Chinese	2347	264901234	0.786301	0.772455	0	0	0	1	1017
2020-01-01	428	23160	15	1	0	42	News & Politics	personal media	Traditional Chinese	2347	264901234	0.70137	0.772455	0	0	0	1	1017
2020-02-10	3274	190595	267	1	1	42	News & Politics	personal media	Traditional Chinese	2347	264901234	0.810959	0.772455	0	0	0	1	1017
2020-01-03	984	70374	113	1	0	42	News & Politics	personal media	Traditional Chinese	2347	264901234	0.706849	0.772455	0	0	0	1	1017
2020-02-18	1544	92319	134	1	1	42	News & Politics	personal media	Traditional Chinese	2347	264901234	0.832877	0.772455	0	0	0	1	1017
2020-01-21	1333	107354	125	1	0	42	News & Politics	personal media	Traditional Chinese	2347	264901234	0.756164	0.772455	0	0	0	1	1017
2020-01-12	1157	84428	70	1	0	42	News & Politics	personal media	Traditional Chinese	2347	264901234	0.731507	0.772455	0	0	0	1	1017
2020-02-16	1192	54911	77	1	0	42	News & Politics	personal media	Traditional Chinese	2347	264901234	0.827397	0.772455	0	0	0	1	1017
2020-02-05	1774	159109	314	1	0	42	News & Politics	personal media	Traditional Chinese	2347	264901234	0.79726	0.772455	0	0	0	1	1017
2020-01-13	2077	128838	73	1	0	42	News & Politics	personal media	Traditional Chinese	2347	264901234	0.734247	0.772455	0	0	0	1	1017
2020-01-10	832	68717	49	1	0	42	News & Politics	personal media	Traditional Chinese	2347	264901234	0.726027	0.772455	0	0	0	1	1017
2020-01-08	648	44192	52	1	0	42	News & Politics	personal media	Traditional Chinese	2347	264901234	0.720548	0.772455	0	0	0	1	1017
2020-02-11	1485	97160	70	1	0	42	News & Politics	personal media	Traditional Chinese	2347	264901234	0.813699	0.772455	0	0	0	1	1017
2020-01-04	1260	85599	52	1	0	42	News & Politics	personal media	Traditional Chinese	2347	264901234	0.709589	0.772455	0	0	0	1	1017
2020-01-04	1611	120242	141	1	0	42	News & Politics	personal media	Traditional Chinese	2347	264901234	0.709589	0.772455	0	0	0	1	1017
2020-01-07	803	64557	46	1	0	42	News & Politics	personal media	Traditional Chinese	2347	264901234	0.717808	0.772455	0	0	0	1	1017
2020-02-20	2169	123599	134	1	0	42	News & Politics	personal media	Traditional Chinese	2347	264901234	0.838356	0.772455	0	0	0	1	1017
2020-02-07	2685	244618	269	1	1	42	News & Politics	personal media	Traditional Chinese	2347	264901234	0.80274	0.772455	0	0	0	1	1017
2020-02-09	1555	109598	152	1	1	42	News & Politics	personal media	Traditional Chinese	2347	264901234	0.808219	0.772455	0	0	0	1	1017
2020-01-11	883	49799	29	1	0	42	News & Politics	personal media	Traditional Chinese	2347	264901234	0.728767	0.772455	0	0	0	1	1017
2020-01-22	2254	158292	419	1	0	42	News & Politics	personal media	Traditional Chinese	2347	264901234	0.758904	0.772455	0	0	0	1	1017
2020-01-09	1285	125336	51	1	0	42	News & Politics	personal media	Traditional Chinese	2347	264901234	0.723288	0.772455	0	0	0	1	1017
2020-02-17	3176	169602	160	1	0	42	News & Politics	personal media	Traditional Chinese	2347	264901234	0.830137	0.772455	0	0	0	1	1017
2020-01-09	1054	75022	52	1	0	42	News & Politics	personal media	Traditional Chinese	2347	264901234	0.723288	0.772455	0	0	0	1	1017
2020-01-29	3667	336692	776	1	1	42	News & Politics	personal media	Traditional Chinese	2347	264901234	0.778082	0.772455	0	0	0	1	1017
2020-01-06	399	25204	31	1	0	42	News & Politics	personal media	Traditional Chinese	2347	264901234	0.715069	0.772455	0	0	0	1	1017
2020-01-19	1044	73066	54	1	0	42	News & Politics	personal media	Traditional Chinese	2347	264901234	0.750685	0.772455	0	0	0	1	1017
2020-01-02	1367	91127	71	1	0	42	News & Politics	personal media	Traditional Chinese	2347	264901234	0.70411	0.772455	0	0	0	1	1017
2020-02-14	5342	358954	159	1	0	42	News & Politics	personal media	Traditional Chinese	2347	264901234	0.821918	0.772455	0	0	0	1	1017
2020-01-19	1730	126304	77	1	0	42	News & Politics	personal media	Traditional Chinese	2347	264901234	0.750685	0.772455	0	0	0	1	1017
2020-01-05	1808	157185	126	1	0	42	News & Politics	personal media	Traditional Chinese	2347	264901234	0.712329	0.772455	0	0	0	1	1017
2020-02-02	2519	161980	228	1	1	42	News & Politics	personal media	Traditional Chinese	2347	264901234	0.789041	0.772455	0	0	0	1	1017
2020-01-23	355	20436	23	1	0	42	News & Politics	personal media	Traditional Chinese	2347	264901234	0.761644	0.772455	0	0	0	1	1017
2020-02-08	3544	265765	323	1	0	42	News & Politics	personal media	Traditional Chinese	2347	264901234	0.805479	0.772455	0	0	0	1	1017
2020-02-04	316	16113	57	1	1	42	News & Politics	personal media	Traditional Chinese	2347	264901234	0.794521	0.772455	0	0	0	1	1017
2020-01-20	499	33545	15	1	0	42	News & Politics	personal media	Traditional Chinese	2347	264901234	0.753425	0.772455	0	0	0	1	1017
2020-01-28	1300	139084	123	1	0	42	News & Politics	personal media	Traditional Chinese	2347	264901234	0.775342	0.772455	0	0	0	1	1017
2020-01-26	2133	153994	247	1	1	42	News & Politics	personal media	Traditional Chinese	2347	264901234	0.769863	0.772455	0	0	0	1	1017
2020-02-20	1406	82877	105	1	0	42	News & Politics	personal media	Traditional Chinese	2347	264901234	0.838356	0.772455	0	0	0	1	1017
2020-02-06	1825	97811	132	1	1	42	News & Politics	personal media	Traditional Chinese	2347	264901234	0.8	0.772455	0	0	0	1	1017
2020-01-18	1818	117879	314	1	0	42	News & Politics	personal media	Traditional Chinese	2347	264901234	0.747945	0.772455	0	0	0	1	1017
2020-01-25	2967	260477	311	1	1	42	News & Politics	personal media	Traditional Chinese	2347	264901234	0.767123	0.772455	0	0	0	1	1017
2020-02-15	3056	266512	253	1	0	42	News & Politics	personal media	Traditional Chinese	2347	264901234	0.824658	0.772455	0	0	0	1	1017
2020-02-11	715	32547	49	1	0	42	News & Politics	personal media	Traditional Chinese	2347	264901234	0.813699	0.772455	0	0	0	1	1017
2020-02-17	10	313	2	1	0	3.28	News & Politics	personal media	Simplified Chinese	3474	10296675	2.38356	0.156291	1	0	0	0	1018
2019-12-31	35	642	4	1	0	3.28	News & Politics	personal media	Simplified Chinese	3474	10296675	2.25205	0.156291	1	0	0	0	1018
2020-02-19	4	93	0	1	0	3.28	News & Politics	personal media	Simplified Chinese	3474	10296675	2.38904	0.156291	1	0	0	0	1018
2020-01-03	40	1349	2	1	0	3.28	News & Politics	personal media	Simplified Chinese	3474	10296675	2.26027	0.156291	1	0	0	0	1018
2020-01-12	9441	280951	1451	1	0	13.4	News & Politics	personal media	Traditional Chinese	582	29698815	0.408219	0.199301	0	0	1	0	1019
2020-02-08	2640	34267	113	1	1	13.4	News & Politics	personal media	Traditional Chinese	582	29698815	0.482192	0.199301	0	0	1	0	1019
2020-02-14	6755	58126	491	1	1	13.4	News & Politics	personal media	Traditional Chinese	582	29698815	0.49863	0.199301	0	0	1	0	1019
2020-02-06	5266	47844	416	1	1	13.4	News & Politics	personal media	Traditional Chinese	582	29698815	0.476712	0.199301	0	0	1	0	1019
2020-02-06	1702	15523	181	1	1	13.4	News & Politics	personal media	Traditional Chinese	582	29698815	0.476712	0.199301	0	0	1	0	1019
2020-02-13	3187	35095	180	1	1	13.4	News & Politics	personal media	Traditional Chinese	582	29698815	0.49589	0.199301	0	0	1	0	1019
2020-02-04	6209	92046	681	1	1	13.4	News & Politics	personal media	Traditional Chinese	582	29698815	0.471233	0.199301	0	0	1	0	1019
2020-01-22	3724	41786	284	1	0	13.4	News & Politics	personal media	Traditional Chinese	582	29698815	0.435616	0.199301	0	0	1	0	1019
2020-01-30	1454	135028	229	1	1	22.9	News & Politics	personal media	Simplified Chinese	1636	135177646	0.282192	0.805755	0	0	0	1	1021
2020-02-09	619	38083	10	1	0	22.9	News & Politics	personal media	Simplified Chinese	1636	135177646	0.309589	0.805755	0	0	0	1	1021
2020-01-23	2084	182405	296	1	1	22.9	News & Politics	personal media	Simplified Chinese	1636	135177646	0.263014	0.805755	0	0	0	1	1021
2020-02-03	424	24769	80	1	1	22.9	News & Politics	personal media	Simplified Chinese	1636	135177646	0.293151	0.805755	0	0	0	1	1021
2020-01-08	846	59139	39	1	0	22.9	News & Politics	personal media	Simplified Chinese	1636	135177646	0.221918	0.805755	0	0	0	1	1021
2020-01-06	554	25905	36	1	0	22.9	News & Politics	personal media	Simplified Chinese	1636	135177646	0.216438	0.805755	0	0	0	1	1021
2020-01-27	2900	370274	316	1	1	22.9	News & Politics	personal media	Simplified Chinese	1636	135177646	0.273973	0.805755	0	0	0	1	1021
2020-01-28	1114	127308	280	1	1	22.9	News & Politics	personal media	Simplified Chinese	1636	135177646	0.276712	0.805755	0	0	0	1	1021
2020-02-15	194	10578	14	1	0	22.9	News & Politics	personal media	Simplified Chinese	1636	135177646	0.326027	0.805755	0	0	0	1	1021
2020-01-08	590	25928	10	1	0	22.9	News & Politics	personal media	Simplified Chinese	1636	135177646	0.221918	0.805755	0	0	0	1	1021
2020-02-10	627	48839	37	1	0	22.9	News & Politics	personal media	Simplified Chinese	1636	135177646	0.312329	0.805755	0	0	0	1	1021
2020-02-18	1079	60833	27	1	0	22.9	News & Politics	personal media	Simplified Chinese	1636	135177646	0.334247	0.805755	0	0	0	1	1021
2020-02-16	861	42702	58	1	0	22.9	News & Politics	personal media	Simplified Chinese	1636	135177646	0.328767	0.805755	0	0	0	1	1021
2020-02-10	2550	153295	274	1	0	22.9	News & Politics	personal media	Simplified Chinese	1636	135177646	0.312329	0.805755	0	0	0	1	1021
2020-02-02	268	20832	44	1	1	22.9	News & Politics	personal media	Simplified Chinese	1636	135177646	0.290411	0.805755	0	0	0	1	1021
2020-01-07	1833	152246	24	1	0	22.9	News & Politics	personal media	Simplified Chinese	1636	135177646	0.219178	0.805755	0	0	0	1	1021
2020-01-17	1540	192125	1479	1	0	22.9	News & Politics	personal media	Simplified Chinese	1636	135177646	0.246575	0.805755	0	0	0	1	1021
2020-02-19	756	50851	48	1	0	22.9	News & Politics	personal media	Simplified Chinese	1636	135177646	0.336986	0.805755	0	0	0	1	1021
2020-01-25	1127	82211	113	1	1	22.9	News & Politics	personal media	Simplified Chinese	1636	135177646	0.268493	0.805755	0	0	0	1	1021
2020-01-03	700	40161	7	1	0	22.9	News & Politics	personal media	Simplified Chinese	1636	135177646	0.208219	0.805755	0	0	0	1	1021
2020-02-04	324	14906	36	1	1	22.9	News & Politics	personal media	Simplified Chinese	1636	135177646	0.29589	0.805755	0	0	0	1	1021
2019-12-31	1058	75938	56	1	0	22.9	News & Politics	personal media	Simplified Chinese	1636	135177646	0.2	0.805755	0	0	0	1	1021
2020-02-11	346	26123	24	1	0	22.9	News & Politics	personal media	Simplified Chinese	1636	135177646	0.315068	0.805755	0	0	0	1	1021
2020-01-14	647	36762	38	1	0	22.9	News & Politics	personal media	Simplified Chinese	1636	135177646	0.238356	0.805755	0	0	0	1	1021
2020-01-12	919	53069	9	1	0	22.9	News & Politics	personal media	Simplified Chinese	1636	135177646	0.232877	0.805755	0	0	0	1	1021
2020-01-04	1846	105026	73	1	0	22.9	News & Politics	personal media	Simplified Chinese	1636	135177646	0.210959	0.805755	0	0	0	1	1021
2020-01-13	1500	89717	324	1	0	22.9	News & Politics	personal media	Simplified Chinese	1636	135177646	0.235616	0.805755	0	0	0	1	1021
2020-02-14	1158	79154	23	1	0	22.9	News & Politics	personal media	Simplified Chinese	1636	135177646	0.323288	0.805755	0	0	0	1	1021
2020-01-24	2782	233645	302	1	1	22.9	News & Politics	personal media	Simplified Chinese	1636	135177646	0.265753	0.805755	0	0	0	1	1021
2020-01-15	5876	376476	952	1	0	22.9	News & Politics	personal media	Simplified Chinese	1636	135177646	0.241096	0.805755	0	0	0	1	1021
2020-01-20	2193	182115	265	1	0	22.9	News & Politics	personal media	Simplified Chinese	1636	135177646	0.254795	0.805755	0	0	0	1	1021
2020-02-01	487	66640	147	1	1	22.9	News & Politics	personal media	Simplified Chinese	1636	135177646	0.287671	0.805755	0	0	0	1	1021
2020-01-17	2042	135058	544	1	0	22.9	News & Politics	personal media	Simplified Chinese	1636	135177646	0.246575	0.805755	0	0	0	1	1021
2020-01-16	222	14359	9	1	0	22.9	News & Politics	personal media	Simplified Chinese	1636	135177646	0.243836	0.805755	0	0	0	1	1021
2020-01-04	595	39712	37	1	0	22.9	News & Politics	personal media	Simplified Chinese	1636	135177646	0.210959	0.805755	0	0	0	1	1021
2020-01-26	6156	459044	675	1	1	22.9	News & Politics	personal media	Simplified Chinese	1636	135177646	0.271233	0.805755	0	0	0	1	1021
2020-01-29	558	47293	59	1	1	22.9	News & Politics	personal media	Simplified Chinese	1636	135177646	0.279452	0.805755	0	0	0	1	1021
2020-02-08	200	9513	2	1	0	22.9	News & Politics	personal media	Simplified Chinese	1636	135177646	0.306849	0.805755	0	0	0	1	1021
2020-02-13	1002	69300	337	1	0	22.9	News & Politics	personal media	Simplified Chinese	1636	135177646	0.320548	0.805755	0	0	0	1	1021
2020-01-02	475	24291	3	1	0	22.9	News & Politics	personal media	Simplified Chinese	1636	135177646	0.205479	0.805755	0	0	0	1	1021
2020-02-01	1593	160201	255	1	1	22.9	News & Politics	personal media	Simplified Chinese	1636	135177646	0.287671	0.805755	0	0	0	1	1021
2020-01-28	3483	438433	310	1	1	22.9	News & Politics	personal media	Simplified Chinese	1636	135177646	0.276712	0.805755	0	0	0	1	1021
2020-02-11	524	28852	166	1	0	14.4	News & Politics	personal media	Simplified Chinese	8956	131302631	2.12329	0.715203	0	0	0	1	1022
2020-01-05	119	5873	12	1	0	14.4	News & Politics	personal media	Simplified Chinese	8956	131302631	2.02192	0.715203	0	0	0	1	1022
2020-02-14	1661	97098	330	1	0	14.4	News & Politics	personal media	Simplified Chinese	8956	131302631	2.13151	0.715203	0	0	0	1	1022
2020-02-19	457	25376	134	1	0	14.4	News & Politics	personal media	Simplified Chinese	8956	131302631	2.14521	0.715203	0	0	0	1	1022
2020-02-09	334	17359	53	1	0	14.4	News & Politics	personal media	Simplified Chinese	8956	131302631	2.11781	0.715203	0	0	0	1	1022
2020-02-10	1165	80232	219	1	0	14.4	News & Politics	personal media	Simplified Chinese	8956	131302631	2.12055	0.715203	0	0	0	1	1022
2020-02-14	148	6319	20	1	0	14.4	News & Politics	personal media	Simplified Chinese	8956	131302631	2.13151	0.715203	0	0	0	1	1022
2020-01-15	100	5121	8	1	0	14.4	News & Politics	personal media	Simplified Chinese	8956	131302631	2.04931	0.715203	0	0	0	1	1022
2020-01-25	41	1950	8	1	1	14.4	News & Politics	personal media	Simplified Chinese	8956	131302631	2.07671	0.715203	0	0	0	1	1022
2020-02-16	96	5083	22	1	0	14.4	News & Politics	personal media	Simplified Chinese	8956	131302631	2.13699	0.715203	0	0	0	1	1022
2020-02-08	53	3407	4	1	1	14.4	News & Politics	personal media	Simplified Chinese	8956	131302631	2.11507	0.715203	0	0	0	1	1022
2020-01-28	91	6823	30	1	1	14.4	News & Politics	personal media	Simplified Chinese	8956	131302631	2.08493	0.715203	0	0	0	1	1022
2020-02-14	161	8074	13	1	0	14.4	News & Politics	personal media	Simplified Chinese	8956	131302631	2.13151	0.715203	0	0	0	1	1022
2020-02-13	663	51697	44	1	0	14.4	News & Politics	personal media	Simplified Chinese	8956	131302631	2.12877	0.715203	0	0	0	1	1022
2020-02-18	215	8023	32	1	0	14.4	News & Politics	personal media	Simplified Chinese	8956	131302631	2.14247	0.715203	0	0	0	1	1022
2020-02-05	447	30160	15	1	1	14.4	News & Politics	personal media	Simplified Chinese	8956	131302631	2.10685	0.715203	0	0	0	1	1022
2020-02-06	82	3874	12	1	1	14.4	News & Politics	personal media	Simplified Chinese	8956	131302631	2.10959	0.715203	0	0	0	1	1022
2020-01-22	91	5336	15	1	0	14.4	News & Politics	personal media	Simplified Chinese	8956	131302631	2.06849	0.715203	0	0	0	1	1022
2020-01-08	80	3739	11	1	0	14.4	News & Politics	personal media	Simplified Chinese	8956	131302631	2.03014	0.715203	0	0	0	1	1022
2020-02-04	96	4851	20	1	1	14.4	News & Politics	personal media	Simplified Chinese	8956	131302631	2.10411	0.715203	0	0	0	1	1022
2020-02-20	152	5706	25	1	0	14.4	News & Politics	personal media	Simplified Chinese	8956	131302631	2.14795	0.715203	0	0	0	1	1022
2020-01-23	294	17810	26	1	0	14.4	News & Politics	personal media	Simplified Chinese	8956	131302631	2.07123	0.715203	0	0	0	1	1022
2020-01-26	83	5199	10	1	0	14.4	News & Politics	personal media	Simplified Chinese	8956	131302631	2.07945	0.715203	0	0	0	1	1022
2020-02-12	621	34894	85	1	0	14.4	News & Politics	personal media	Simplified Chinese	8956	131302631	2.12603	0.715203	0	0	0	1	1022
2020-02-09	149	9923	18	1	1	14.4	News & Politics	personal media	Simplified Chinese	8956	131302631	2.11781	0.715203	0	0	0	1	1022
2020-02-12	204	13978	77	1	0	14.4	News & Politics	personal media	Simplified Chinese	8956	131302631	2.12603	0.715203	0	0	0	1	1022
2020-01-15	22	833	2	1	0	14.4	News & Politics	personal media	Simplified Chinese	8956	131302631	2.04931	0.715203	0	0	0	1	1022
2020-02-20	70	2651	12	1	0	14.4	News & Politics	personal media	Simplified Chinese	8956	131302631	2.14795	0.715203	0	0	0	1	1022
2020-02-11	195	10323	42	1	0	14.4	News & Politics	personal media	Simplified Chinese	8956	131302631	2.12329	0.715203	0	0	0	1	1022
2020-01-16	42	1690	7	1	0	14.4	News & Politics	personal media	Simplified Chinese	8956	131302631	2.05205	0.715203	0	0	0	1	1022
2020-01-29	31	1490	5	1	1	14.4	News & Politics	personal media	Simplified Chinese	8956	131302631	2.08767	0.715203	0	0	0	1	1022
2020-02-16	190	12032	18	1	0	14.4	News & Politics	personal media	Simplified Chinese	8956	131302631	2.13699	0.715203	0	0	0	1	1022
2020-02-17	58	1681	8	1	0	14.4	News & Politics	personal media	Simplified Chinese	8956	131302631	2.13973	0.715203	0	0	0	1	1022
2020-02-17	92	5438	11	1	0	14.4	News & Politics	personal media	Simplified Chinese	8956	131302631	2.13973	0.715203	0	0	0	1	1022
2020-02-19	56	1734	10	1	0	14.4	News & Politics	personal media	Simplified Chinese	8956	131302631	2.14521	0.715203	0	0	0	1	1022
2020-02-14	104	4435	16	1	0	14.4	News & Politics	personal media	Simplified Chinese	8956	131302631	2.13151	0.715203	0	0	0	1	1022
2020-02-18	619	24412	86	1	0	14.4	News & Politics	personal media	Simplified Chinese	8956	131302631	2.14247	0.715203	0	0	0	1	1022
2020-02-13	165	7467	25	1	0	14.4	News & Politics	personal media	Simplified Chinese	8956	131302631	2.12877	0.715203	0	0	0	1	1022
2020-02-20	174	7344	20	1	0	14.4	News & Politics	personal media	Simplified Chinese	8956	131302631	2.14795	0.715203	0	0	0	1	1022
2020-02-07	53	3518	5	1	1	14.4	News & Politics	personal media	Simplified Chinese	8956	131302631	2.11233	0.715203	0	0	0	1	1022
2020-01-30	459	25496	44	1	0	14.4	News & Politics	personal media	Simplified Chinese	8956	131302631	2.09041	0.715203	0	0	0	1	1022
2020-02-05	477	44517	20	1	1	14.4	News & Politics	personal media	Simplified Chinese	8956	131302631	2.10685	0.715203	0	0	0	1	1022
2020-01-13	1431	123598	128	1	0	14.4	News & Politics	personal media	Simplified Chinese	8956	131302631	2.04384	0.715203	0	0	0	1	1022
2020-01-21	80	4308	12	1	0	14.4	News & Politics	personal media	Simplified Chinese	8956	131302631	2.06575	0.715203	0	0	0	1	1022
2020-01-22	100	6319	12	1	0	14.4	News & Politics	personal media	Simplified Chinese	8956	131302631	2.06849	0.715203	0	0	0	1	1022
2020-02-17	190	7260	15	1	0	14.4	News & Politics	personal media	Simplified Chinese	8956	131302631	2.13973	0.715203	0	0	0	1	1022
2020-01-20	100	6506	7	1	0	14.4	News & Politics	personal media	Simplified Chinese	8956	131302631	2.06301	0.715203	0	0	0	1	1022
2020-02-06	29	1483	3	1	0	14.4	News & Politics	personal media	Simplified Chinese	8956	131302631	2.10959	0.715203	0	0	0	1	1022
2020-01-28	134	8278	37	1	0	14.4	News & Politics	personal media	Simplified Chinese	8956	131302631	2.08493	0.715203	0	0	0	1	1022
2020-01-28	66	4697	20	1	1	14.4	News & Politics	personal media	Simplified Chinese	8956	131302631	2.08493	0.715203	0	0	0	1	1022
2020-01-10	24	1383	9	1	0	14.4	News & Politics	personal media	Simplified Chinese	8956	131302631	2.03562	0.715203	0	0	0	1	1022
2020-01-14	999	81897	146	1	0	14.4	News & Politics	personal media	Simplified Chinese	8956	131302631	2.04658	0.715203	0	0	0	1	1022
2020-01-27	59	4583	5	1	1	14.4	News & Politics	personal media	Simplified Chinese	8956	131302631	2.08219	0.715203	0	0	0	1	1022
2020-02-20	286	12269	16	1	0	14.4	News & Politics	personal media	Simplified Chinese	8956	131302631	2.14795	0.715203	0	0	0	1	1022
2020-02-10	193	15085	34	1	1	14.4	News & Politics	personal media	Simplified Chinese	8956	131302631	2.12055	0.715203	0	0	0	1	1022
2020-02-06	759	74659	63	1	1	14.4	News & Politics	personal media	Simplified Chinese	8956	131302631	2.10959	0.715203	0	0	0	1	1022
2020-01-05	110	5530	11	1	0	14.4	News & Politics	personal media	Simplified Chinese	8956	131302631	2.02192	0.715203	0	0	0	1	1022
2020-01-20	67	7065	11	1	0	14.4	News & Politics	personal media	Simplified Chinese	8956	131302631	2.06301	0.715203	0	0	0	1	1022
2020-02-19	96	4080	11	1	0	14.4	News & Politics	personal media	Simplified Chinese	8956	131302631	2.14521	0.715203	0	0	0	1	1022
2020-02-17	1780	95854	223	1	0	14.4	News & Politics	personal media	Simplified Chinese	8956	131302631	2.13973	0.715203	0	0	0	1	1022
2020-01-16	1648	23648	392	1	0	12.6	News & Politics	personal media	Traditional Chinese	980	18017831	4.34247	0.426035	0	1	0	0	1023
2020-01-19	1278	10384	481	1	0	12.6	News & Politics	personal media	Traditional Chinese	980	18017831	4.35069	0.426035	0	1	0	0	1023
2020-02-11	2586	41730	1201	1	0	12.6	News & Politics	personal media	Traditional Chinese	980	18017831	4.4137	0.426035	0	1	0	0	1023
2020-02-15	2033	45103	458	1	0	12.6	News & Politics	personal media	Traditional Chinese	980	18017831	4.42466	0.426035	0	1	0	0	1023
2020-01-14	2300	29630	1104	1	0	12.6	News & Politics	personal media	Traditional Chinese	980	18017831	4.33699	0.426035	0	1	0	0	1023
2020-02-19	3105	36142	836	1	1	12.6	News & Politics	personal media	Traditional Chinese	980	18017831	4.43562	0.426035	0	1	0	0	1023
2020-01-15	810	7672	318	1	0	12.6	News & Politics	personal media	Traditional Chinese	980	18017831	4.33973	0.426035	0	1	0	0	1023
2020-02-11	3469	53219	833	1	0	12.6	News & Politics	personal media	Traditional Chinese	980	18017831	4.4137	0.426035	0	1	0	0	1023
2020-02-13	2274	28051	394	1	1	12.6	News & Politics	personal media	Traditional Chinese	980	18017831	4.41918	0.426035	0	1	0	0	1023
2020-01-19	1276	16527	338	1	0	12.6	News & Politics	personal media	Traditional Chinese	980	18017831	4.35069	0.426035	0	1	0	0	1023
2020-01-21	483	5734	149	1	0	12.6	News & Politics	personal media	Traditional Chinese	980	18017831	4.35616	0.426035	0	1	0	0	1023
2020-01-30	1447	18524	389	1	1	12.6	News & Politics	personal media	Traditional Chinese	980	18017831	4.38082	0.426035	0	1	0	0	1023
2020-01-21	1199	16409	396	1	0	12.6	News & Politics	personal media	Traditional Chinese	980	18017831	4.35616	0.426035	0	1	0	0	1023
2020-01-31	151	2460	26	1	1	35.6	News & Politics	personal media	Traditional Chinese	1428	41125202	0.506849	0.615176	1	0	0	0	1025
2020-01-08	223	2937	25	1	0	35.6	News & Politics	personal media	Traditional Chinese	1428	41125202	0.443836	0.615176	1	0	0	0	1025
2020-02-01	491	11342	172	1	0	35.6	News & Politics	personal media	Traditional Chinese	1428	41125202	0.509589	0.615176	1	0	0	0	1025
2020-01-20	2008	40655	658	1	0	35.6	News & Politics	personal media	Traditional Chinese	1428	41125202	0.476712	0.615176	1	0	0	0	1025
2020-01-23	163	3036	64	1	0	35.6	News & Politics	personal media	Traditional Chinese	1428	41125202	0.484931	0.615176	1	0	0	0	1025
2020-01-10	838	19247	122	1	0	35.6	News & Politics	personal media	Traditional Chinese	1428	41125202	0.449315	0.615176	1	0	0	0	1025
2020-02-06	191	4821	154	1	1	35.6	News & Politics	personal media	Traditional Chinese	1428	41125202	0.523288	0.615176	1	0	0	0	1025
2020-01-07	1750	28914	393	1	0	35.6	News & Politics	personal media	Traditional Chinese	1428	41125202	0.441096	0.615176	1	0	0	0	1025
2020-01-18	249	5829	117	1	0	35.6	News & Politics	personal media	Traditional Chinese	1428	41125202	0.471233	0.615176	1	0	0	0	1025
2020-01-23	509	18976	228	1	0	35.6	News & Politics	personal media	Traditional Chinese	1428	41125202	0.484931	0.615176	1	0	0	0	1025
2020-01-31	3462	88356	1009	1	1	35.6	News & Politics	personal media	Traditional Chinese	1428	41125202	0.506849	0.615176	1	0	0	0	1025
2020-01-31	498	12095	175	1	1	35.6	News & Politics	personal media	Traditional Chinese	1428	41125202	0.506849	0.615176	1	0	0	0	1025
2020-02-14	2359	59181	1201	1	1	35.6	News & Politics	personal media	Traditional Chinese	1428	41125202	0.545205	0.615176	1	0	0	0	1025
2020-01-13	170	5123	42	1	0	35.6	News & Politics	personal media	Traditional Chinese	1428	41125202	0.457534	0.615176	1	0	0	0	1025
2020-02-08	292	9359	143	1	1	35.6	News & Politics	personal media	Traditional Chinese	1428	41125202	0.528767	0.615176	1	0	0	0	1025
2020-01-21	1756	39036	688	1	0	35.6	News & Politics	personal media	Traditional Chinese	1428	41125202	0.479452	0.615176	1	0	0	0	1025
2020-02-11	3128	78333	766	1	1	35.6	News & Politics	personal media	Traditional Chinese	1428	41125202	0.536986	0.615176	1	0	0	0	1025
2020-01-07	80	890	11	1	0	35.6	News & Politics	personal media	Traditional Chinese	1428	41125202	0.441096	0.615176	1	0	0	0	1025
2020-01-22	331	10506	98	1	0	35.6	News & Politics	personal media	Traditional Chinese	1428	41125202	0.482192	0.615176	1	0	0	0	1025
2020-01-22	363	8091	132	1	0	35.6	News & Politics	personal media	Traditional Chinese	1428	41125202	0.482192	0.615176	1	0	0	0	1025
2020-02-14	581	15572	185	1	1	35.6	News & Politics	personal media	Traditional Chinese	1428	41125202	0.545205	0.615176	1	0	0	0	1025
2020-02-20	2677	51607	671	1	1	35.6	News & Politics	personal media	Traditional Chinese	1428	41125202	0.561644	0.615176	1	0	0	0	1025
2020-01-24	241	7947	243	1	0	35.6	News & Politics	personal media	Traditional Chinese	1428	41125202	0.487671	0.615176	1	0	0	0	1025
2020-02-18	2363	44488	576	1	1	35.6	News & Politics	personal media	Traditional Chinese	1428	41125202	0.556164	0.615176	1	0	0	0	1025
2020-01-09	1703	31532	312	1	0	35.6	News & Politics	personal media	Traditional Chinese	1428	41125202	0.446575	0.615176	1	0	0	0	1025
2020-01-13	98	2290	23	1	0	35.6	News & Politics	personal media	Traditional Chinese	1428	41125202	0.457534	0.615176	1	0	0	0	1025
2020-01-02	495	12015	246	1	0	35.6	News & Politics	personal media	Traditional Chinese	1428	41125202	0.427397	0.615176	1	0	0	0	1025
2020-02-13	439	8362	106	1	1	35.6	News & Politics	personal media	Traditional Chinese	1428	41125202	0.542466	0.615176	1	0	0	0	1025
2020-02-08	1655	60360	568	1	0	35.6	News & Politics	personal media	Traditional Chinese	1428	41125202	0.528767	0.615176	1	0	0	0	1025
2020-02-12	2981	66002	721	1	1	35.6	News & Politics	personal media	Traditional Chinese	1428	41125202	0.539726	0.615176	1	0	0	0	1025
2020-02-17	2281	45211	697	1	1	35.6	News & Politics	personal media	Traditional Chinese	1428	41125202	0.553425	0.615176	1	0	0	0	1025
2020-02-01	558	14576	380	1	0	35.6	News & Politics	personal media	Traditional Chinese	1428	41125202	0.509589	0.615176	1	0	0	0	1025
2020-01-03	148	1790	12	1	0	35.6	News & Politics	personal media	Traditional Chinese	1428	41125202	0.430137	0.615176	1	0	0	0	1025
2020-02-01	225	4244	94	1	1	35.6	News & Politics	personal media	Traditional Chinese	1428	41125202	0.509589	0.615176	1	0	0	0	1025
2020-02-20	319	5532	50	1	1	35.6	News & Politics	personal media	Traditional Chinese	1428	41125202	0.561644	0.615176	1	0	0	0	1025
2020-01-07	165	1790	31	1	0	35.6	News & Politics	personal media	Traditional Chinese	1428	41125202	0.441096	0.615176	1	0	0	0	1025
2020-02-13	926	27722	62	1	0	35.6	News & Politics	personal media	Traditional Chinese	1428	41125202	0.542466	0.615176	1	0	0	0	1025
2020-02-05	3023	98721	1621	1	1	35.6	News & Politics	personal media	Traditional Chinese	1428	41125202	0.520548	0.615176	1	0	0	0	1025
2020-02-06	405	12391	45	1	1	35.6	News & Politics	personal media	Traditional Chinese	1428	41125202	0.523288	0.615176	1	0	0	0	1025
2020-01-30	459	9680	132	1	0	35.6	News & Politics	personal media	Traditional Chinese	1428	41125202	0.50411	0.615176	1	0	0	0	1025
2020-01-23	2187	64155	771	1	0	35.6	News & Politics	personal media	Traditional Chinese	1428	41125202	0.484931	0.615176	1	0	0	0	1025
2020-02-06	2577	63139	1316	1	1	35.6	News & Politics	personal media	Traditional Chinese	1428	41125202	0.523288	0.615176	1	0	0	0	1025
2020-02-19	2995	60681	659	1	1	35.6	News & Politics	personal media	Traditional Chinese	1428	41125202	0.558904	0.615176	1	0	0	0	1025
2020-02-18	470	11240	271	1	0	35.6	News & Politics	personal media	Traditional Chinese	1428	41125202	0.556164	0.615176	1	0	0	0	1025
2020-01-06	1655	28409	385	1	0	35.6	News & Politics	personal media	Traditional Chinese	1428	41125202	0.438356	0.615176	1	0	0	0	1025
2020-02-18	293	6272	61	1	1	35.6	News & Politics	personal media	Traditional Chinese	1428	41125202	0.556164	0.615176	1	0	0	0	1025
2020-02-15	1156	24714	288	1	0	35.6	News & Politics	personal media	Traditional Chinese	1428	41125202	0.547945	0.615176	1	0	0	0	1025
2020-02-11	281	5510	74	1	0	35.6	News & Politics	personal media	Traditional Chinese	1428	41125202	0.536986	0.615176	1	0	0	0	1025
2020-01-02	3816	84929	1304	1	0	35.6	News & Politics	personal media	Traditional Chinese	1428	41125202	0.427397	0.615176	1	0	0	0	1025
2020-01-21	276	8767	102	1	0	35.6	News & Politics	personal media	Traditional Chinese	1428	41125202	0.479452	0.615176	1	0	0	0	1025
2020-02-06	1481	64204	371	1	1	35.6	News & Politics	personal media	Traditional Chinese	1428	41125202	0.523288	0.615176	1	0	0	0	1025
2020-01-17	1287	27924	320	1	0	35.6	News & Politics	personal media	Traditional Chinese	1428	41125202	0.468493	0.615176	1	0	0	0	1025
2020-01-03	233	3372	62	1	0	35.6	News & Politics	personal media	Traditional Chinese	1428	41125202	0.430137	0.615176	1	0	0	0	1025
2020-02-18	163	3327	20	1	1	35.6	News & Politics	personal media	Traditional Chinese	1428	41125202	0.556164	0.615176	1	0	0	0	1025
2020-01-10	1611	32916	301	1	0	35.6	News & Politics	personal media	Traditional Chinese	1428	41125202	0.449315	0.615176	1	0	0	0	1025
2020-01-22	3276	88077	948	1	0	35.6	News & Politics	personal media	Traditional Chinese	1428	41125202	0.482192	0.615176	1	0	0	0	1025
2020-01-06	35	504	2	1	0	16.9	News & Politics	institutional media	Traditional Chinese	6817	86156238	2.18082	0.232892	0	0	1	0	1026
2020-01-17	30	268	2	1	0	16.9	News & Politics	institutional media	Traditional Chinese	6817	86156238	2.21096	0.232892	0	0	1	0	1026
2020-02-01	81	1575	11	1	1	16.9	News & Politics	institutional media	Traditional Chinese	6817	86156238	2.25205	0.232892	0	0	1	0	1026
2020-02-18	5	175	0	1	1	16.9	News & Politics	institutional media	Traditional Chinese	6817	86156238	2.29863	0.232892	0	0	1	0	1026
2020-02-14	103	991	2	1	1	16.9	News & Politics	institutional media	Traditional Chinese	6817	86156238	2.28767	0.232892	0	0	1	0	1026
2020-02-03	108	1201	11	1	1	16.9	News & Politics	institutional media	Traditional Chinese	6817	86156238	2.25753	0.232892	0	0	1	0	1026
2020-02-19	53	522	5	1	1	16.9	News & Politics	institutional media	Traditional Chinese	6817	86156238	2.30137	0.232892	0	0	1	0	1026
2020-02-04	16	484	0	1	1	16.9	News & Politics	institutional media	Traditional Chinese	6817	86156238	2.26027	0.232892	0	0	1	0	1026
2020-01-07	24	344	6	1	1	16.9	News & Politics	institutional media	Traditional Chinese	6817	86156238	2.18356	0.232892	0	0	1	0	1026
2020-01-31	32	1172	1	1	1	16.9	News & Politics	institutional media	Traditional Chinese	6817	86156238	2.24932	0.232892	0	0	1	0	1026
2020-02-13	250	9096	24	1	1	16.9	News & Politics	institutional media	Traditional Chinese	6817	86156238	2.28493	0.232892	0	0	1	0	1026
2020-02-18	284	2679	22	1	1	16.9	News & Politics	institutional media	Traditional Chinese	6817	86156238	2.29863	0.232892	0	0	1	0	1026
2020-02-03	16	1447	13	1	0	16.9	News & Politics	institutional media	Traditional Chinese	6817	86156238	2.25753	0.232892	0	0	1	0	1026
2020-02-12	56	839	13	1	0	16.9	News & Politics	institutional media	Traditional Chinese	6817	86156238	2.28219	0.232892	0	0	1	0	1026
2020-02-12	42	417	1	1	1	16.9	News & Politics	institutional media	Traditional Chinese	6817	86156238	2.28219	0.232892	0	0	1	0	1026
2020-01-20	22	486	0	1	1	16.9	News & Politics	institutional media	Traditional Chinese	6817	86156238	2.21918	0.232892	0	0	1	0	1026
2020-02-06	551	6836	58	1	0	16.9	News & Politics	institutional media	Traditional Chinese	6817	86156238	2.26575	0.232892	0	0	1	0	1026
2020-02-04	64	802	8	1	1	16.9	News & Politics	institutional media	Traditional Chinese	6817	86156238	2.26027	0.232892	0	0	1	0	1026
2020-02-02	58	870	6	1	1	16.9	News & Politics	institutional media	Traditional Chinese	6817	86156238	2.25479	0.232892	0	0	1	0	1026
2020-02-04	28	795	4	1	1	16.9	News & Politics	institutional media	Traditional Chinese	6817	86156238	2.26027	0.232892	0	0	1	0	1026
2020-01-07	21	477	0	1	1	16.9	News & Politics	institutional media	Traditional Chinese	6817	86156238	2.18356	0.232892	0	0	1	0	1026
2020-02-08	61	1109	4	1	1	16.9	News & Politics	institutional media	Traditional Chinese	6817	86156238	2.27123	0.232892	0	0	1	0	1026
2020-02-10	988	15642	201	1	1	16.9	News & Politics	institutional media	Traditional Chinese	6817	86156238	2.27671	0.232892	0	0	1	0	1026
2020-02-05	118	2095	25	1	1	16.9	News & Politics	institutional media	Traditional Chinese	6817	86156238	2.26301	0.232892	0	0	1	0	1026
2019-12-31	202	3516	22	1	0	16.9	News & Politics	institutional media	Traditional Chinese	6817	86156238	2.16438	0.232892	0	0	1	0	1026
2020-02-08	154	2756	44	1	1	16.9	News & Politics	institutional media	Traditional Chinese	6817	86156238	2.27123	0.232892	0	0	1	0	1026
2020-02-02	145	4096	21	1	1	16.9	News & Politics	institutional media	Traditional Chinese	6817	86156238	2.25479	0.232892	0	0	1	0	1026
2020-01-21	2896	70326	216	1	0	16.9	News & Politics	institutional media	Traditional Chinese	6817	86156238	2.22192	0.232892	0	0	1	0	1026
2020-02-02	113	1092	7	1	1	16.9	News & Politics	institutional media	Traditional Chinese	6817	86156238	2.25479	0.232892	0	0	1	0	1026
2020-02-03	30	886	5	1	1	16.9	News & Politics	institutional media	Traditional Chinese	6817	86156238	2.25753	0.232892	0	0	1	0	1026
2020-02-02	61	1102	5	1	1	16.9	News & Politics	institutional media	Traditional Chinese	6817	86156238	2.25479	0.232892	0	0	1	0	1026
2020-02-12	459	11635	218	1	1	16.9	News & Politics	institutional media	Traditional Chinese	6817	86156238	2.28219	0.232892	0	0	1	0	1026
2020-01-22	1433	22019	111	1	0	16.9	News & Politics	institutional media	Traditional Chinese	6817	86156238	2.22466	0.232892	0	0	1	0	1026
2020-02-18	41	518	4	1	1	16.9	News & Politics	institutional media	Traditional Chinese	6817	86156238	2.29863	0.232892	0	0	1	0	1026
2020-01-14	36	790	8	1	0	16.9	News & Politics	institutional media	Traditional Chinese	6817	86156238	2.20274	0.232892	0	0	1	0	1026
2020-02-01	74	2177	4	1	1	16.9	News & Politics	institutional media	Traditional Chinese	6817	86156238	2.25205	0.232892	0	0	1	0	1026
2020-02-04	54	639	7	1	1	16.9	News & Politics	institutional media	Traditional Chinese	6817	86156238	2.26027	0.232892	0	0	1	0	1026
2020-02-18	75	821	10	1	1	16.9	News & Politics	institutional media	Traditional Chinese	6817	86156238	2.29863	0.232892	0	0	1	0	1026
2020-02-04	182	1821	14	1	1	16.9	News & Politics	institutional media	Traditional Chinese	6817	86156238	2.26027	0.232892	0	0	1	0	1026
2020-01-31	32	629	2	1	1	16.9	News & Politics	institutional media	Traditional Chinese	6817	86156238	2.24932	0.232892	0	0	1	0	1026
2020-02-01	148	2930	13	1	1	16.9	News & Politics	institutional media	Traditional Chinese	6817	86156238	2.25205	0.232892	0	0	1	0	1026
2020-01-09	67	693	6	1	0	16.9	News & Politics	institutional media	Traditional Chinese	6817	86156238	2.18904	0.232892	0	0	1	0	1026
2020-01-22	1717	26439	147	1	0	16.9	News & Politics	institutional media	Traditional Chinese	6817	86156238	2.22466	0.232892	0	0	1	0	1026
2020-01-31	45	559	11	1	0	16.9	News & Politics	institutional media	Traditional Chinese	6817	86156238	2.24932	0.232892	0	0	1	0	1026
2020-01-13	72	623	5	1	0	16.9	News & Politics	institutional media	Traditional Chinese	6817	86156238	2.2	0.232892	0	0	1	0	1026
2020-01-09	284	8580	38	1	0	75.6	News & Politics	institutional media	Traditional Chinese	8070	411956415	1.26575	0.32655	0	1	0	0	1027
2020-01-16	290	14630	82	1	0	75.6	News & Politics	institutional media	Traditional Chinese	8070	411956415	1.28493	0.32655	0	1	0	0	1027
2020-02-18	2776	119870	1692	1	1	75.6	News & Politics	institutional media	Traditional Chinese	8070	411956415	1.37534	0.32655	0	1	0	0	1027
2020-01-13	1017	75025	989	1	0	75.6	News & Politics	institutional media	Traditional Chinese	8070	411956415	1.27671	0.32655	0	1	0	0	1027
2020-01-20	4878	243428	2561	1	0	75.6	News & Politics	institutional media	Traditional Chinese	8070	411956415	1.29589	0.32655	0	1	0	0	1027
2020-01-07	5	904	0	1	0	75.6	News & Politics	institutional media	Traditional Chinese	8070	411956415	1.26027	0.32655	0	1	0	0	1027
2020-02-12	725	22169	170	1	1	75.6	News & Politics	institutional media	Traditional Chinese	8070	411956415	1.3589	0.32655	0	1	0	0	1027
2020-01-24	2398	157534	2730	1	0	75.6	News & Politics	institutional media	Traditional Chinese	8070	411956415	1.30685	0.32655	0	1	0	0	1027
2020-01-02	12580	441236	1003	1	0	75.6	News & Politics	institutional media	Traditional Chinese	8070	411956415	1.24658	0.32655	0	1	0	0	1027
2020-01-16	128	9572	38	1	0	75.6	News & Politics	institutional media	Traditional Chinese	8070	411956415	1.28493	0.32655	0	1	0	0	1027
2020-01-20	2021	161982	2509	1	0	75.6	News & Politics	institutional media	Traditional Chinese	8070	411956415	1.29589	0.32655	0	1	0	0	1027
2020-02-20	34	1788	14	1	1	75.6	News & Politics	institutional media	Traditional Chinese	8070	411956415	1.38082	0.32655	0	1	0	0	1027
2020-01-02	15968	395867	1507	1	0	75.6	News & Politics	institutional media	Traditional Chinese	8070	411956415	1.24658	0.32655	0	1	0	0	1027
2020-02-20	4718	226108	2407	1	0	75.6	News & Politics	institutional media	Traditional Chinese	8070	411956415	1.38082	0.32655	0	1	0	0	1027
2020-02-11	447	34393	272	1	1	75.6	News & Politics	institutional media	Traditional Chinese	8070	411956415	1.35616	0.32655	0	1	0	0	1027
2020-01-07	87	4554	8	1	0	75.6	News & Politics	institutional media	Traditional Chinese	8070	411956415	1.26027	0.32655	0	1	0	0	1027
2020-02-10	3214	130490	1286	1	1	75.6	News & Politics	institutional media	Traditional Chinese	8070	411956415	1.35342	0.32655	0	1	0	0	1027
2020-02-13	2741	106521	1039	1	0	75.6	News & Politics	institutional media	Traditional Chinese	8070	411956415	1.36164	0.32655	0	1	0	0	1027
2020-01-15	79	4559	14	1	0	75.6	News & Politics	institutional media	Traditional Chinese	8070	411956415	1.28219	0.32655	0	1	0	0	1027
2020-01-13	11297	396006	7594	1	0	75.6	News & Politics	institutional media	Traditional Chinese	8070	411956415	1.27671	0.32655	0	1	0	0	1027
2019-12-31	2897	173611	749	1	0	75.6	News & Politics	institutional media	Traditional Chinese	8070	411956415	1.2411	0.32655	0	1	0	0	1027
2020-01-16	9618	419552	4457	1	0	75.6	News & Politics	institutional media	Traditional Chinese	8070	411956415	1.28493	0.32655	0	1	0	0	1027
2020-01-06	1420	44043	269	1	0	75.6	News & Politics	institutional media	Traditional Chinese	8070	411956415	1.25753	0.32655	0	1	0	0	1027
2020-02-12	369	11946	131	1	1	75.6	News & Politics	institutional media	Traditional Chinese	8070	411956415	1.3589	0.32655	0	1	0	0	1027
2020-02-19	592	18982	526	1	1	75.6	News & Politics	institutional media	Traditional Chinese	8070	411956415	1.37808	0.32655	0	1	0	0	1027
2020-02-11	556	17727	246	1	1	75.6	News & Politics	institutional media	Traditional Chinese	8070	411956415	1.35616	0.32655	0	1	0	0	1027
2020-02-06	1976	106635	1159	1	0	75.6	News & Politics	institutional media	Traditional Chinese	8070	411956415	1.34247	0.32655	0	1	0	0	1027
2020-02-11	760	30818	109	1	1	75.6	News & Politics	institutional media	Traditional Chinese	8070	411956415	1.35616	0.32655	0	1	0	0	1027
2020-02-10	369	32960	1363	1	1	75.6	News & Politics	institutional media	Traditional Chinese	8070	411956415	1.35342	0.32655	0	1	0	0	1027
2020-02-07	737	35926	195	1	1	75.6	News & Politics	institutional media	Traditional Chinese	8070	411956415	1.34521	0.32655	0	1	0	0	1027
2020-02-05	112	5909	28	1	1	75.6	News & Politics	institutional media	Traditional Chinese	8070	411956415	1.33973	0.32655	0	1	0	0	1027
2020-01-03	6719	260134	1029	1	0	75.6	News & Politics	institutional media	Traditional Chinese	8070	411956415	1.24932	0.32655	0	1	0	0	1027
2020-02-06	56	2388	9	1	1	75.6	News & Politics	institutional media	Traditional Chinese	8070	411956415	1.34247	0.32655	0	1	0	0	1027
2020-02-17	5084	194065	1644	1	1	75.6	News & Politics	institutional media	Traditional Chinese	8070	411956415	1.3726	0.32655	0	1	0	0	1027
2020-02-20	820	25498	346	1	1	75.6	News & Politics	institutional media	Traditional Chinese	8070	411956415	1.38082	0.32655	0	1	0	0	1027
2020-01-31	219	24215	165	1	1	75.6	News & Politics	institutional media	Traditional Chinese	8070	411956415	1.32603	0.32655	0	1	0	0	1027
2020-02-20	5823	177739	1426	1	1	75.6	News & Politics	institutional media	Traditional Chinese	8070	411956415	1.38082	0.32655	0	1	0	0	1027
2020-02-05	1374	105569	1021	1	1	75.6	News & Politics	institutional media	Traditional Chinese	8070	411956415	1.33973	0.32655	0	1	0	0	1027
2020-02-18	4300	233210	2677	1	1	75.6	News & Politics	institutional media	Traditional Chinese	8070	411956415	1.37534	0.32655	0	1	0	0	1027
2020-01-17	2210	104297	1275	1	0	75.6	News & Politics	institutional media	Traditional Chinese	8070	411956415	1.28767	0.32655	0	1	0	0	1027
2019-12-31	3484	94933	226	1	0	75.6	News & Politics	institutional media	Traditional Chinese	8070	411956415	1.2411	0.32655	0	1	0	0	1027
2020-02-19	5748	183329	1929	1	1	75.6	News & Politics	institutional media	Traditional Chinese	8070	411956415	1.37808	0.32655	0	1	0	0	1027
2020-01-12	0	175	0	1	0	15.4	News & Politics	institutional media	Traditional Chinese	20012	65100418	1.92877	0.254694	0	0	1	0	1028
2020-01-27	6	265	0	1	0	15.4	News & Politics	institutional media	Traditional Chinese	20012	65100418	1.96986	0.254694	0	0	1	0	1028
2020-01-24	2	1234	0	1	1	15.4	News & Politics	institutional media	Traditional Chinese	20012	65100418	1.96164	0.254694	0	0	1	0	1028
2020-01-31	1	577	1	1	1	15.4	News & Politics	institutional media	Traditional Chinese	20012	65100418	1.98082	0.254694	0	0	1	0	1028
2020-01-31	2	1063	0	1	1	15.4	News & Politics	institutional media	Traditional Chinese	20012	65100418	1.98082	0.254694	0	0	1	0	1028
2020-01-22	1	307	0	1	1	15.4	News & Politics	institutional media	Traditional Chinese	20012	65100418	1.95616	0.254694	0	0	1	0	1028
2020-01-09	6	485	4	1	0	15.4	News & Politics	institutional media	Traditional Chinese	20012	65100418	1.92055	0.254694	0	0	1	0	1028
2020-02-01	2	587	0	1	1	15.4	News & Politics	institutional media	Traditional Chinese	20012	65100418	1.98356	0.254694	0	0	1	0	1028
2020-02-05	3	440	0	1	1	15.4	News & Politics	institutional media	Traditional Chinese	20012	65100418	1.99452	0.254694	0	0	1	0	1028
2020-01-22	1	174	0	1	0	15.4	News & Politics	institutional media	Traditional Chinese	20012	65100418	1.95616	0.254694	0	0	1	0	1028
2020-01-02	5	296	0	1	0	15.4	News & Politics	institutional media	Traditional Chinese	20012	65100418	1.90137	0.254694	0	0	1	0	1028
2020-01-06	0	190	0	1	1	15.4	News & Politics	institutional media	Traditional Chinese	20012	65100418	1.91233	0.254694	0	0	1	0	1028
2020-01-31	0	245	0	1	1	15.4	News & Politics	institutional media	Traditional Chinese	20012	65100418	1.98082	0.254694	0	0	1	0	1028
2020-01-23	7	1074	0	1	1	15.4	News & Politics	institutional media	Traditional Chinese	20012	65100418	1.9589	0.254694	0	0	1	0	1028
2020-02-14	1	344	0	1	0	15.4	News & Politics	institutional media	Traditional Chinese	20012	65100418	2.01918	0.254694	0	0	1	0	1028
2020-01-22	1	453	1	1	1	15.4	News & Politics	institutional media	Traditional Chinese	20012	65100418	1.95616	0.254694	0	0	1	0	1028
2020-01-31	0	197	0	1	0	15.4	News & Politics	institutional media	Traditional Chinese	20012	65100418	1.98082	0.254694	0	0	1	0	1028
2020-02-01	2	407	1	1	1	15.4	News & Politics	institutional media	Traditional Chinese	20012	65100418	1.98356	0.254694	0	0	1	0	1028
2020-01-31	3	583	0	1	1	15.4	News & Politics	institutional media	Traditional Chinese	20012	65100418	1.98082	0.254694	0	0	1	0	1028
2020-01-20	0	186	0	1	0	15.4	News & Politics	institutional media	Traditional Chinese	20012	65100418	1.95068	0.254694	0	0	1	0	1028
2020-02-04	6	959	0	1	1	15.4	News & Politics	institutional media	Traditional Chinese	20012	65100418	1.99178	0.254694	0	0	1	0	1028
2020-02-03	4	1526	2	1	1	15.4	News & Politics	institutional media	Traditional Chinese	20012	65100418	1.98904	0.254694	0	0	1	0	1028
2020-02-14	19	1916	2	1	1	15.4	News & Politics	institutional media	Traditional Chinese	20012	65100418	2.01918	0.254694	0	0	1	0	1028
2020-01-31	1	328	0	1	1	15.4	News & Politics	institutional media	Traditional Chinese	20012	65100418	1.98082	0.254694	0	0	1	0	1028
2020-01-24	0	164	0	1	1	15.4	News & Politics	institutional media	Traditional Chinese	20012	65100418	1.96164	0.254694	0	0	1	0	1028
2020-01-26	2	344	0	1	0	15.4	News & Politics	institutional media	Traditional Chinese	20012	65100418	1.96712	0.254694	0	0	1	0	1028
2020-01-11	1	101	0	1	0	15.4	News & Politics	institutional media	Traditional Chinese	20012	65100418	1.92603	0.254694	0	0	1	0	1028
2020-01-17	0	168	1	1	1	15.4	News & Politics	institutional media	Traditional Chinese	20012	65100418	1.94247	0.254694	0	0	1	0	1028
2020-01-07	0	159	0	1	1	15.4	News & Politics	institutional media	Traditional Chinese	20012	65100418	1.91507	0.254694	0	0	1	0	1028
2020-01-26	1669	35823	98	1	0	41.5	News & Politics	institutional media	Traditional Chinese	14399	477023892	7.01096	0.263783	0	0	1	0	1031
2020-01-24	1171	32846	113	1	0	41.5	News & Politics	institutional media	Traditional Chinese	14399	477023892	7.00548	0.263783	0	0	1	0	1031
2020-02-06	2513	51960	343	1	1	41.5	News & Politics	institutional media	Traditional Chinese	14399	477023892	7.0411	0.263783	0	0	1	0	1031
2020-01-04	850	19437	86	1	0	41.5	News & Politics	institutional media	Traditional Chinese	14399	477023892	6.95069	0.263783	0	0	1	0	1031
2020-01-28	261	3098	20	1	0	41.5	News & Politics	institutional media	Traditional Chinese	14399	477023892	7.01644	0.263783	0	0	1	0	1031
2020-02-04	637	11872	76	1	1	41.5	News & Politics	institutional media	Traditional Chinese	14399	477023892	7.03562	0.263783	0	0	1	0	1031
2020-01-26	42	1023	4	1	0	41.5	News & Politics	institutional media	Traditional Chinese	14399	477023892	7.01096	0.263783	0	0	1	0	1031
2020-01-22	85	3629	8	1	1	41.5	News & Politics	institutional media	Traditional Chinese	14399	477023892	7	0.263783	0	0	1	0	1031
2020-02-15	523	9286	29	1	1	41.5	News & Politics	institutional media	Traditional Chinese	14399	477023892	7.06575	0.263783	0	0	1	0	1031
2020-01-03	597	9009	38	1	0	41.5	News & Politics	institutional media	Traditional Chinese	14399	477023892	6.94795	0.263783	0	0	1	0	1031
2020-02-14	823	38300	30	1	1	41.5	News & Politics	institutional media	Traditional Chinese	14399	477023892	7.06301	0.263783	0	0	1	0	1031
2020-02-20	2800	70072	356	1	1	41.5	News & Politics	institutional media	Traditional Chinese	14399	477023892	7.07945	0.263783	0	0	1	0	1031
2020-01-18	3134	91768	395	1	0	41.5	News & Politics	institutional media	Traditional Chinese	14399	477023892	6.98904	0.263783	0	0	1	0	1031
2020-02-17	632	9608	53	1	1	41.5	News & Politics	institutional media	Traditional Chinese	14399	477023892	7.07123	0.263783	0	0	1	0	1031
2020-02-05	505	14800	57	1	1	41.5	News & Politics	institutional media	Traditional Chinese	14399	477023892	7.03836	0.263783	0	0	1	0	1031
2020-01-12	213	5344	22	1	0	41.5	News & Politics	institutional media	Traditional Chinese	14399	477023892	6.9726	0.263783	0	0	1	0	1031
2020-02-15	693	13967	48	1	1	41.5	News & Politics	institutional media	Traditional Chinese	14399	477023892	7.06575	0.263783	0	0	1	0	1031
2020-01-25	2608	52881	443	1	1	41.5	News & Politics	institutional media	Traditional Chinese	14399	477023892	7.00822	0.263783	0	0	1	0	1031
2020-01-24	424	22319	141	1	0	41.5	News & Politics	institutional media	Traditional Chinese	14399	477023892	7.00548	0.263783	0	0	1	0	1031
2020-01-13	479	20533	47	1	0	41.5	News & Politics	institutional media	Traditional Chinese	14399	477023892	6.97534	0.263783	0	0	1	0	1031
2020-01-06	949	13898	83	1	0	41.5	News & Politics	institutional media	Traditional Chinese	14399	477023892	6.95616	0.263783	0	0	1	0	1031
2020-02-12	175	3931	24	1	1	41.5	News & Politics	institutional media	Traditional Chinese	14399	477023892	7.05753	0.263783	0	0	1	0	1031
2020-01-10	579	28909	88	1	0	41.5	News & Politics	institutional media	Traditional Chinese	14399	477023892	6.96712	0.263783	0	0	1	0	1031
2020-01-24	1657	53705	738	1	1	41.5	News & Politics	institutional media	Traditional Chinese	14399	477023892	7.00548	0.263783	0	0	1	0	1031
2020-02-07	5012	93341	287	1	1	41.5	News & Politics	institutional media	Traditional Chinese	14399	477023892	7.04384	0.263783	0	0	1	0	1031
2020-01-15	363	6054	30	1	0	41.5	News & Politics	institutional media	Traditional Chinese	14399	477023892	6.98082	0.263783	0	0	1	0	1031
2020-01-15	332	4544	54	1	0	41.5	News & Politics	institutional media	Traditional Chinese	14399	477023892	6.98082	0.263783	0	0	1	0	1031
2020-01-21	653	9133	106	1	0	41.5	News & Politics	institutional media	Traditional Chinese	14399	477023892	6.99726	0.263783	0	0	1	0	1031
2020-02-16	1905	44267	306	1	0	41.5	News & Politics	institutional media	Traditional Chinese	14399	477023892	7.06849	0.263783	0	0	1	0	1031
2020-02-08	562	22762	40	1	1	41.5	News & Politics	institutional media	Traditional Chinese	14399	477023892	7.04658	0.263783	0	0	1	0	1031
2020-02-04	1207	35920	142	1	0	41.5	News & Politics	institutional media	Traditional Chinese	14399	477023892	7.03562	0.263783	0	0	1	0	1031
2020-02-15	984	18373	71	1	1	41.5	News & Politics	institutional media	Traditional Chinese	14399	477023892	7.06575	0.263783	0	0	1	0	1031
2020-01-14	1356	41737	128	1	0	41.5	News & Politics	institutional media	Traditional Chinese	14399	477023892	6.97808	0.263783	0	0	1	0	1031
2020-01-08	804	16263	61	1	0	41.5	News & Politics	institutional media	Traditional Chinese	14399	477023892	6.96164	0.263783	0	0	1	0	1031
2020-02-13	309	4156	9	1	1	41.5	News & Politics	institutional media	Traditional Chinese	14399	477023892	7.06027	0.263783	0	0	1	0	1031
2020-02-02	1621	53777	179	1	1	41.5	News & Politics	institutional media	Traditional Chinese	14399	477023892	7.03014	0.263783	0	0	1	0	1031
2020-02-06	2075	59771	327	1	1	41.5	News & Politics	institutional media	Traditional Chinese	14399	477023892	7.0411	0.263783	0	0	1	0	1031
2020-01-14	1339	41333	125	1	0	41.5	News & Politics	institutional media	Traditional Chinese	14399	477023892	6.97808	0.263783	0	0	1	0	1031
2020-02-14	2526	89664	378	1	1	41.5	News & Politics	institutional media	Traditional Chinese	14399	477023892	7.06301	0.263783	0	0	1	0	1031
2020-02-13	2230	43273	114	1	1	41.5	News & Politics	institutional media	Traditional Chinese	14399	477023892	7.06027	0.263783	0	0	1	0	1031
2020-02-15	8141	238383	733	1	1	41.5	News & Politics	institutional media	Traditional Chinese	14399	477023892	7.06575	0.263783	0	0	1	0	1031
2020-01-11	520	8075	25	1	0	41.5	News & Politics	institutional media	Traditional Chinese	14399	477023892	6.96986	0.263783	0	0	1	0	1031
2020-02-01	3617	83325	387	1	1	41.5	News & Politics	institutional media	Traditional Chinese	14399	477023892	7.0274	0.263783	0	0	1	0	1031
2020-02-11	1264	19589	186	1	1	41.5	News & Politics	institutional media	Traditional Chinese	14399	477023892	7.05479	0.263783	0	0	1	0	1031
2020-01-17	784	18070	86	1	0	41.5	News & Politics	institutional media	Traditional Chinese	14399	477023892	6.9863	0.263783	0	0	1	0	1031
2020-01-01	236	3483	18	1	0	41.5	News & Politics	institutional media	Traditional Chinese	14399	477023892	6.94247	0.263783	0	0	1	0	1031
2020-02-11	1422	17349	189	1	1	41.5	News & Politics	institutional media	Traditional Chinese	14399	477023892	7.05479	0.263783	0	0	1	0	1031
2020-02-03	462	11770	31	1	0	41.5	News & Politics	institutional media	Traditional Chinese	14399	477023892	7.03288	0.263783	0	0	1	0	1031
2020-02-14	3395	51373	238	1	1	41.5	News & Politics	institutional media	Traditional Chinese	14399	477023892	7.06301	0.263783	0	0	1	0	1031
2020-01-22	564	9869	37	1	0	41.5	News & Politics	institutional media	Traditional Chinese	14399	477023892	7	0.263783	0	0	1	0	1031
2020-01-12	549	14955	87	1	0	41.5	News & Politics	institutional media	Traditional Chinese	14399	477023892	6.9726	0.263783	0	0	1	0	1031
2020-01-30	1190	24760	107	1	1	41.5	News & Politics	institutional media	Traditional Chinese	14399	477023892	7.02192	0.263783	0	0	1	0	1031
2020-02-15	656	6028	89	1	1	41.5	News & Politics	institutional media	Traditional Chinese	14399	477023892	7.06575	0.263783	0	0	1	0	1031
2020-02-08	980	15869	90	1	1	41.5	News & Politics	institutional media	Traditional Chinese	14399	477023892	7.04658	0.263783	0	0	1	0	1031
2020-01-24	972	43429	74	1	0	41.5	News & Politics	institutional media	Traditional Chinese	14399	477023892	7.00548	0.263783	0	0	1	0	1031
2020-02-10	1396	31766	131	1	1	41.5	News & Politics	institutional media	Traditional Chinese	14399	477023892	7.05205	0.263783	0	0	1	0	1031
2020-01-23	389	23296	98	1	0	41.5	News & Politics	institutional media	Traditional Chinese	14399	477023892	7.00274	0.263783	0	0	1	0	1031
2020-02-13	735	14990	38	1	1	41.5	News & Politics	institutional media	Traditional Chinese	14399	477023892	7.06027	0.263783	0	0	1	0	1031
2020-02-18	452	13445	57	1	1	41.5	News & Politics	institutional media	Traditional Chinese	14399	477023892	7.07397	0.263783	0	0	1	0	1031
2020-01-23	1831	37134	110	1	0	41.5	News & Politics	institutional media	Traditional Chinese	14399	477023892	7.00274	0.263783	0	0	1	0	1031
2020-02-19	1847	27980	153	1	1	41.5	News & Politics	institutional media	Traditional Chinese	14399	477023892	7.07671	0.263783	0	0	1	0	1031
2020-02-04	883	15276	107	1	1	41.5	News & Politics	institutional media	Traditional Chinese	14399	477023892	7.03562	0.263783	0	0	1	0	1031
2020-01-03	547	5704	52	1	0	41.5	News & Politics	institutional media	Traditional Chinese	14399	477023892	6.94795	0.263783	0	0	1	0	1031
2020-01-23	9278	246185	1154	1	0	41.5	News & Politics	institutional media	Traditional Chinese	14399	477023892	7.00274	0.263783	0	0	1	0	1031
2020-02-20	5304	165276	1324	1	1	41.5	News & Politics	institutional media	Traditional Chinese	14399	477023892	7.07945	0.263783	0	0	1	0	1031
2020-01-06	5260	70850	611	1	0	41.5	News & Politics	institutional media	Traditional Chinese	14399	477023892	6.95616	0.263783	0	0	1	0	1031
2020-01-22	5182	113948	638	1	0	41.5	News & Politics	institutional media	Traditional Chinese	14399	477023892	7	0.263783	0	0	1	0	1031
2020-02-05	5030	138997	594	1	1	41.5	News & Politics	institutional media	Traditional Chinese	14399	477023892	7.03836	0.263783	0	0	1	0	1031
2020-02-17	2259	35970	185	1	1	41.5	News & Politics	institutional media	Traditional Chinese	14399	477023892	7.07123	0.263783	0	0	1	0	1031
2020-01-17	7658	158594	876	1	0	41.5	News & Politics	institutional media	Traditional Chinese	14399	477023892	6.9863	0.263783	0	0	1	0	1031
2020-02-14		30781	21	1	1	26.3	News & Politics	institutional media	Traditional Chinese	15438	290942873	4.13151	0.13197	0	0	1	0	1032
2020-02-15		259061	92	1	0	26.3	News & Politics	institutional media	Traditional Chinese	15438	290942873	4.13425	0.13197	0	0	1	0	1032
2020-01-25		54830	4	1	1	26.3	News & Politics	institutional media	Traditional Chinese	15438	290942873	4.07671	0.13197	0	0	1	0	1032
2020-01-30		784	0	1	1	26.3	News & Politics	institutional media	Traditional Chinese	15438	290942873	4.09041	0.13197	0	0	1	0	1032
2020-01-08		2258	12	1	0	26.3	News & Politics	institutional media	Traditional Chinese	15438	290942873	4.03014	0.13197	0	0	1	0	1032
2020-02-14		843	0	1	1	26.3	News & Politics	institutional media	Traditional Chinese	15438	290942873	4.13151	0.13197	0	0	1	0	1032
2020-02-06		2117	7	1	1	26.3	News & Politics	institutional media	Traditional Chinese	15438	290942873	4.10959	0.13197	0	0	1	0	1032
2020-01-26		9348	1	1	1	26.3	News & Politics	institutional media	Traditional Chinese	15438	290942873	4.07945	0.13197	0	0	1	0	1032
2020-02-17		1483	3	1	1	26.3	News & Politics	institutional media	Traditional Chinese	15438	290942873	4.13973	0.13197	0	0	1	0	1032
2020-01-08		2033	5	1	0	26.3	News & Politics	institutional media	Traditional Chinese	15438	290942873	4.03014	0.13197	0	0	1	0	1032
2020-01-23		9512	1	1	1	26.3	News & Politics	institutional media	Traditional Chinese	15438	290942873	4.07123	0.13197	0	0	1	0	1032
2020-01-04		13637	8	1	0	26.3	News & Politics	institutional media	Traditional Chinese	15438	290942873	4.01918	0.13197	0	0	1	0	1032
2020-01-23		2221	0	1	1	26.3	News & Politics	institutional media	Traditional Chinese	15438	290942873	4.07123	0.13197	0	0	1	0	1032
2020-02-16		1326	0	1	1	26.3	News & Politics	institutional media	Traditional Chinese	15438	290942873	4.13699	0.13197	0	0	1	0	1032
2020-02-15		3318	4	1	1	26.3	News & Politics	institutional media	Traditional Chinese	15438	290942873	4.13425	0.13197	0	0	1	0	1032
2020-02-03		2318	1	1	1	26.3	News & Politics	institutional media	Traditional Chinese	15438	290942873	4.10137	0.13197	0	0	1	0	1032
2020-02-08		3413	8	1	1	26.3	News & Politics	institutional media	Traditional Chinese	15438	290942873	4.11507	0.13197	0	0	1	0	1032
2020-01-20		4902	0	1	0	26.3	News & Politics	institutional media	Traditional Chinese	15438	290942873	4.06301	0.13197	0	0	1	0	1032
2020-02-05		1222	0	1	1	26.3	News & Politics	institutional media	Traditional Chinese	15438	290942873	4.10685	0.13197	0	0	1	0	1032
2020-02-08		668	0	1	1	26.3	News & Politics	institutional media	Traditional Chinese	15438	290942873	4.11507	0.13197	0	0	1	0	1032
2020-02-19		579	0	1	1	26.3	News & Politics	institutional media	Traditional Chinese	15438	290942873	4.14521	0.13197	0	0	1	0	1032
2020-01-30		915	0	1	1	26.3	News & Politics	institutional media	Traditional Chinese	15438	290942873	4.09041	0.13197	0	0	1	0	1032
2020-02-20		792	3	1	1	26.3	News & Politics	institutional media	Traditional Chinese	15438	290942873	4.14795	0.13197	0	0	1	0	1032
2020-02-11		12647	0	1	0	26.3	News & Politics	institutional media	Traditional Chinese	15438	290942873	4.12329	0.13197	0	0	1	0	1032
2020-01-26		5076	1	1	1	26.3	News & Politics	institutional media	Traditional Chinese	15438	290942873	4.07945	0.13197	0	0	1	0	1032
2020-02-15		29490	20	1	0	26.3	News & Politics	institutional media	Traditional Chinese	15438	290942873	4.13425	0.13197	0	0	1	0	1032
2020-02-07		3255	5	1	1	26.3	News & Politics	institutional media	Traditional Chinese	15438	290942873	4.11233	0.13197	0	0	1	0	1032
2020-01-25		970	2	1	1	26.3	News & Politics	institutional media	Traditional Chinese	15438	290942873	4.07671	0.13197	0	0	1	0	1032
2020-01-29		31653	0	1	1	26.3	News & Politics	institutional media	Traditional Chinese	15438	290942873	4.08767	0.13197	0	0	1	0	1032
2020-01-20		2386	3	1	0	26.3	News & Politics	institutional media	Traditional Chinese	15438	290942873	4.06301	0.13197	0	0	1	0	1032
2020-02-10		1009	1	1	1	26.3	News & Politics	institutional media	Traditional Chinese	15438	290942873	4.12055	0.13197	0	0	1	0	1032
2020-01-14		41210	7	1	0	26.3	News & Politics	institutional media	Traditional Chinese	15438	290942873	4.04658	0.13197	0	0	1	0	1032
2020-02-12		3292	3	1	1	26.3	News & Politics	institutional media	Traditional Chinese	15438	290942873	4.12603	0.13197	0	0	1	0	1032
2020-02-10		6793	5	1	0	26.3	News & Politics	institutional media	Traditional Chinese	15438	290942873	4.12055	0.13197	0	0	1	0	1032
2020-02-20		436	0	1	1	26.3	News & Politics	institutional media	Traditional Chinese	15438	290942873	4.14795	0.13197	0	0	1	0	1032
2020-02-05		996	0	1	1	26.3	News & Politics	institutional media	Traditional Chinese	15438	290942873	4.10685	0.13197	0	0	1	0	1032
2020-02-11		1397	0	1	0	26.3	News & Politics	institutional media	Traditional Chinese	15438	290942873	4.12329	0.13197	0	0	1	0	1032
2020-02-20		11164	11	1	1	26.3	News & Politics	institutional media	Traditional Chinese	15438	290942873	4.14795	0.13197	0	0	1	0	1032
2020-01-05		1661	3	1	1	26.3	News & Politics	institutional media	Traditional Chinese	15438	290942873	4.02192	0.13197	0	0	1	0	1032
2020-02-01		1512	1	1	1	26.3	News & Politics	institutional media	Traditional Chinese	15438	290942873	4.09589	0.13197	0	0	1	0	1032
2020-01-13		53226	41	1	0	26.3	News & Politics	institutional media	Traditional Chinese	15438	290942873	4.04384	0.13197	0	0	1	0	1032
2020-01-16		341525	339	1	0	26.3	News & Politics	institutional media	Traditional Chinese	15438	290942873	4.05205	0.13197	0	0	1	0	1032
2020-01-29		1012	0	1	1	26.3	News & Politics	institutional media	Traditional Chinese	15438	290942873	4.08767	0.13197	0	0	1	0	1032
2020-02-02		1521	6	1	1	26.3	News & Politics	institutional media	Traditional Chinese	15438	290942873	4.09863	0.13197	0	0	1	0	1032
2020-02-06		1017	1	1	1	26.3	News & Politics	institutional media	Traditional Chinese	15438	290942873	4.10959	0.13197	0	0	1	0	1032
2020-02-06		2840	11	1	1	26.3	News & Politics	institutional media	Traditional Chinese	15438	290942873	4.10959	0.13197	0	0	1	0	1032
2020-01-24		2881	5	1	0	26.3	News & Politics	institutional media	Traditional Chinese	15438	290942873	4.07397	0.13197	0	0	1	0	1032
2020-01-22		321	0	1	0	26.3	News & Politics	institutional media	Traditional Chinese	15438	290942873	4.06849	0.13197	0	0	1	0	1032
2020-02-11		1232	3	1	1	26.3	News & Politics	institutional media	Traditional Chinese	15438	290942873	4.12329	0.13197	0	0	1	0	1032
2020-01-06		2540	2	1	0	26.3	News & Politics	institutional media	Traditional Chinese	15438	290942873	4.02466	0.13197	0	0	1	0	1032
2020-02-10		1756	4	1	1	26.3	News & Politics	institutional media	Traditional Chinese	15438	290942873	4.12055	0.13197	0	0	1	0	1032
2020-02-07		1376	2	1	1	26.3	News & Politics	institutional media	Traditional Chinese	15438	290942873	4.11233	0.13197	0	0	1	0	1032
2020-02-16		9536	21	1	1	26.3	News & Politics	institutional media	Traditional Chinese	15438	290942873	4.13699	0.13197	0	0	1	0	1032
2020-02-18		788	1	1	1	26.3	News & Politics	institutional media	Traditional Chinese	15438	290942873	4.14247	0.13197	0	0	1	0	1032
2020-02-20		1414	1	1	1	26.3	News & Politics	institutional media	Traditional Chinese	15438	290942873	4.14795	0.13197	0	0	1	0	1032
2020-02-03		1609	1	1	1	26.3	News & Politics	institutional media	Traditional Chinese	15438	290942873	4.10137	0.13197	0	0	1	0	1032
2020-02-12		798	1	1	1	26.3	News & Politics	institutional media	Traditional Chinese	15438	290942873	4.12603	0.13197	0	0	1	0	1032
2020-01-27		1976	0	1	1	26.3	News & Politics	institutional media	Traditional Chinese	15438	290942873	4.08219	0.13197	0	0	1	0	1032
2020-02-04		4426	10	1	1	26.3	News & Politics	institutional media	Traditional Chinese	15438	290942873	4.10411	0.13197	0	0	1	0	1032
2020-02-05		408	0	1	1	26.3	News & Politics	institutional media	Traditional Chinese	15438	290942873	4.10685	0.13197	0	0	1	0	1032
2020-01-31		3522	1	1	1	26.3	News & Politics	institutional media	Traditional Chinese	15438	290942873	4.09315	0.13197	0	0	1	0	1032
2020-02-02		356	2	1	1	26.3	News & Politics	institutional media	Traditional Chinese	15438	290942873	4.09863	0.13197	0	0	1	0	1032
2020-01-26		20869	13	1	0	26.3	News & Politics	institutional media	Traditional Chinese	15438	290942873	4.07945	0.13197	0	0	1	0	1032
2020-02-13		2436	2	1	1	26.3	News & Politics	institutional media	Traditional Chinese	15438	290942873	4.12877	0.13197	0	0	1	0	1032
2020-02-13	10723	167395	760	1	0	17.6	News & Politics	institutional media	Traditional Chinese	8374	71201442	6.96712	0.181013	0	0	1	0	1033
2020-01-20	2580	28301	97	1	0	17.6	News & Politics	institutional media	Traditional Chinese	8374	71201442	6.90137	0.181013	0	0	1	0	1033
2020-01-27	3093	38286	145	1	1	17.6	News & Politics	institutional media	Traditional Chinese	8374	71201442	6.92055	0.181013	0	0	1	0	1033
2020-01-31	225	5273	3	1	1	17.6	News & Politics	institutional media	Traditional Chinese	8374	71201442	6.93151	0.181013	0	0	1	0	1033
2020-01-23	6999	138744	487	1	1	17.6	News & Politics	institutional media	Traditional Chinese	8374	71201442	6.90959	0.181013	0	0	1	0	1033
2020-02-06	8946	142205	720	1	0	17.6	News & Politics	institutional media	Traditional Chinese	8374	71201442	6.94795	0.181013	0	0	1	0	1033
2020-01-23	1884	40791	105	1	1	17.6	News & Politics	institutional media	Traditional Chinese	8374	71201442	6.90959	0.181013	0	0	1	0	1033
2020-01-11	12	779	0	1	0	17.6	News & Politics	institutional media	Traditional Chinese	8374	71201442	6.87671	0.181013	0	0	1	0	1033
2020-01-29	108	3235	0	1	0	17.6	News & Politics	institutional media	Traditional Chinese	8374	71201442	6.92603	0.181013	0	0	1	0	1033
2020-02-06	1822	35744	83	1	0	17.6	News & Politics	institutional media	Traditional Chinese	8374	71201442	6.94795	0.181013	0	0	1	0	1033
2020-01-27	2881	36539	144	1	1	17.6	News & Politics	institutional media	Traditional Chinese	8374	71201442	6.92055	0.181013	0	0	1	0	1033
2020-01-29	15	487	0	1	0	17.6	News & Politics	institutional media	Traditional Chinese	8374	71201442	6.92603	0.181013	0	0	1	0	1033
2020-01-28	707	12394	21	1	1	17.6	News & Politics	institutional media	Traditional Chinese	8374	71201442	6.92329	0.181013	0	0	1	0	1033
2020-01-30	8785	142823	936	1	1	17.6	News & Politics	institutional media	Traditional Chinese	8374	71201442	6.92877	0.181013	0	0	1	0	1033
2020-02-03	3666	49269	154	1	1	17.6	News & Politics	institutional media	Traditional Chinese	8374	71201442	6.93973	0.181013	0	0	1	0	1033
2020-01-11	0	164	0	1	0	17.6	News & Politics	institutional media	Traditional Chinese	8374	71201442	6.87671	0.181013	0	0	1	0	1033
2020-01-28	19	2392	3	1	1	17.6	News & Politics	institutional media	Traditional Chinese	8374	71201442	6.92329	0.181013	0	0	1	0	1033
2020-01-27	4	180	1	1	0	17.6	News & Politics	institutional media	Traditional Chinese	8374	71201442	6.92055	0.181013	0	0	1	0	1033
2020-01-30	1383	26884	42	1	1	17.6	News & Politics	institutional media	Traditional Chinese	8374	71201442	6.92877	0.181013	0	0	1	0	1033
2020-02-11	1	255	0	1	0	17.6	News & Politics	institutional media	Traditional Chinese	8374	71201442	6.96164	0.181013	0	0	1	0	1033
2020-02-04	783	11139	18	1	1	17.6	News & Politics	institutional media	Traditional Chinese	8374	71201442	6.94247	0.181013	0	0	1	0	1033
2020-01-04	3	295	0	1	0	17.6	News & Politics	institutional media	Traditional Chinese	8374	71201442	6.85753	0.181013	0	0	1	0	1033
2020-02-08	268	3274	37	1	1	17.6	News & Politics	institutional media	Traditional Chinese	8374	71201442	6.95342	0.181013	0	0	1	0	1033
2020-02-11	8	327	0	1	0	17.6	News & Politics	institutional media	Traditional Chinese	8374	71201442	6.96164	0.181013	0	0	1	0	1033
2020-01-31	165	4450	0	1	1	17.6	News & Politics	institutional media	Traditional Chinese	8374	71201442	6.93151	0.181013	0	0	1	0	1033
2020-01-27	17	421	1	1	0	17.6	News & Politics	institutional media	Traditional Chinese	8374	71201442	6.92055	0.181013	0	0	1	0	1033
2020-02-13	2448	51709	137	1	0	17.6	News & Politics	institutional media	Traditional Chinese	8374	71201442	6.96712	0.181013	0	0	1	0	1033
2020-01-06	2182	26564	46	1	0	17.6	News & Politics	institutional media	Traditional Chinese	8374	71201442	6.86301	0.181013	0	0	1	0	1033
2020-01-27	30	471	2	1	0	17.6	News & Politics	institutional media	Traditional Chinese	8374	71201442	6.92055	0.181013	0	0	1	0	1033
2020-01-28	16	546	2	1	0	17.6	News & Politics	institutional media	Traditional Chinese	8374	71201442	6.92329	0.181013	0	0	1	0	1033
2020-01-04	9	350	0	1	0	17.6	News & Politics	institutional media	Traditional Chinese	8374	71201442	6.85753	0.181013	0	0	1	0	1033
2020-02-03	18	1123	15	1	1	20.3	News & Politics	institutional media	Traditional Chinese	7054	67617261	5.80822	0.172646	0	1	0	0	1034
2020-01-17	694	31653	150	1	0	20.3	News & Politics	institutional media	Traditional Chinese	7054	67617261	5.76164	0.172646	0	1	0	0	1034
2020-02-11	261	16010	46	1	1	20.3	News & Politics	institutional media	Traditional Chinese	7054	67617261	5.83014	0.172646	0	1	0	0	1034
2020-01-21	715	37484	150	1	0	20.3	News & Politics	institutional media	Traditional Chinese	7054	67617261	5.7726	0.172646	0	1	0	0	1034
2020-02-19	1319	27717	252	1	1	20.3	News & Politics	institutional media	Traditional Chinese	7054	67617261	5.85205	0.172646	0	1	0	0	1034
2020-02-11	1220	25883	77	1	1	20.3	News & Politics	institutional media	Traditional Chinese	7054	67617261	5.83014	0.172646	0	1	0	0	1034
2020-02-19	959	33901	212	1	1	20.3	News & Politics	institutional media	Traditional Chinese	7054	67617261	5.85205	0.172646	0	1	0	0	1034
2020-02-18	795	31786	105	1	1	20.3	News & Politics	institutional media	Traditional Chinese	7054	67617261	5.84932	0.172646	0	1	0	0	1034
2020-01-09	50	1342	5	1	0	20.3	News & Politics	institutional media	Traditional Chinese	7054	67617261	5.73973	0.172646	0	1	0	0	1034
2020-01-22	693	27210	85	1	1	20.3	News & Politics	institutional media	Traditional Chinese	7054	67617261	5.77534	0.172646	0	1	0	0	1034
2020-02-20	1078	43729	234	1	0	20.3	News & Politics	institutional media	Traditional Chinese	7054	67617261	5.85479	0.172646	0	1	0	0	1034
2020-01-13	26	1968	22	1	0	20.3	News & Politics	institutional media	Traditional Chinese	7054	67617261	5.75068	0.172646	0	1	0	0	1034
2020-01-07	10	139	0	1	0	9.3	News & Politics	institutional media	Traditional Chinese	3461	37296805	4.66849	0.237009	0	0	1	0	1035
2020-01-07	25	273	5	1	0	9.3	News & Politics	institutional media	Traditional Chinese	3461	37296805	4.66849	0.237009	0	0	1	0	1035
2020-01-06	23	180	5	1	0	9.3	News & Politics	institutional media	Traditional Chinese	3461	37296805	4.66575	0.237009	0	0	1	0	1035
2020-02-02	348	2442	23	1	1	9.3	News & Politics	institutional media	Traditional Chinese	3461	37296805	4.73973	0.237009	0	0	1	0	1035
2020-01-22	710	3844	100	1	0	9.3	News & Politics	institutional media	Traditional Chinese	3461	37296805	4.70959	0.237009	0	0	1	0	1035
2020-01-07	48	276	3	1	0	9.3	News & Politics	institutional media	Traditional Chinese	3461	37296805	4.66849	0.237009	0	0	1	0	1035
2020-01-30	264	2280	14	1	0	9.3	News & Politics	institutional media	Traditional Chinese	3461	37296805	4.73151	0.237009	0	0	1	0	1035
2020-01-02	72	1908	5	1	0	9.3	News & Politics	institutional media	Traditional Chinese	3461	37296805	4.65479	0.237009	0	0	1	0	1035
2020-02-19	682	3148	48	1	1	9.3	News & Politics	institutional media	Traditional Chinese	3461	37296805	4.7863	0.237009	0	0	1	0	1035
2020-01-02	14	226	0	1	0	9.3	News & Politics	institutional media	Traditional Chinese	3461	37296805	4.65479	0.237009	0	0	1	0	1035
2020-01-07	26	344	1	1	0	9.3	News & Politics	institutional media	Traditional Chinese	3461	37296805	4.66849	0.237009	0	0	1	0	1035
2020-01-25	518	2240	63	1	1	9.3	News & Politics	institutional media	Traditional Chinese	3461	37296805	4.71781	0.237009	0	0	1	0	1035
2020-01-02	2078	67956	98	1	0	9.3	News & Politics	institutional media	Traditional Chinese	3461	37296805	4.65479	0.237009	0	0	1	0	1035
2020-01-29	393	2321	31	1	1	9.3	News & Politics	institutional media	Traditional Chinese	3461	37296805	4.72877	0.237009	0	0	1	0	1035
2020-01-02	516	9017	30	1	0	9.3	News & Politics	institutional media	Traditional Chinese	3461	37296805	4.65479	0.237009	0	0	1	0	1035
2020-01-02	59	1071	4	1	0	9.3	News & Politics	institutional media	Traditional Chinese	3461	37296805	4.65479	0.237009	0	0	1	0	1035
2020-01-06	60	558	2	1	0	9.3	News & Politics	institutional media	Traditional Chinese	3461	37296805	4.66575	0.237009	0	0	1	0	1035
2020-01-27	583	2735	48	1	1	9.3	News & Politics	institutional media	Traditional Chinese	3461	37296805	4.72329	0.237009	0	0	1	0	1035
2020-01-29	1336	13637	173	1	1	9.3	News & Politics	institutional media	Traditional Chinese	3461	37296805	4.72877	0.237009	0	0	1	0	1035
2020-02-14	420	2167	26	1	1	9.3	News & Politics	institutional media	Traditional Chinese	3461	37296805	4.7726	0.237009	0	0	1	0	1035
2020-01-07	693	6696	47	1	0	9.3	News & Politics	institutional media	Traditional Chinese	3461	37296805	4.66849	0.237009	0	0	1	0	1035
2020-02-15	1423	10962	178	1	1	9.3	News & Politics	institutional media	Traditional Chinese	3461	37296805	4.77534	0.237009	0	0	1	0	1035
2020-01-02	1023	8596	87	1	0	9.3	News & Politics	institutional media	Traditional Chinese	3461	37296805	4.65479	0.237009	0	0	1	0	1035
2020-01-02	12	185	0	1	0	9.3	News & Politics	institutional media	Traditional Chinese	3461	37296805	4.65479	0.237009	0	0	1	0	1035
2020-02-06	163	1021	12	1	1	9.3	News & Politics	institutional media	Traditional Chinese	3461	37296805	4.75068	0.237009	0	0	1	0	1035
2020-02-14	218	1492	24	1	1	9.3	News & Politics	institutional media	Traditional Chinese	3461	37296805	4.7726	0.237009	0	0	1	0	1035
2020-01-02	83	1138	9	1	0	9.3	News & Politics	institutional media	Traditional Chinese	3461	37296805	4.65479	0.237009	0	0	1	0	1035
2020-01-02	95	1020	8	1	0	9.3	News & Politics	institutional media	Traditional Chinese	3461	37296805	4.65479	0.237009	0	0	1	0	1035
2020-02-13	574	3571	60	1	1	9.3	News & Politics	institutional media	Traditional Chinese	3461	37296805	4.76986	0.237009	0	0	1	0	1035
2020-01-04	31	4312	17	1	1	44.8	News & Politics	institutional media	Traditional Chinese	31538	266273633	9.76712	0.266432	0	0	1	0	1036
2020-01-28	45	7796	30	1	1	44.8	News & Politics	institutional media	Traditional Chinese	31538	266273633	9.83288	0.266432	0	0	1	0	1036
2020-02-06	53	7172	23	1	1	44.8	News & Politics	institutional media	Traditional Chinese	31538	266273633	9.85753	0.266432	0	0	1	0	1036
2020-02-07	32	8169	41	1	1	44.8	News & Politics	institutional media	Traditional Chinese	31538	266273633	9.86027	0.266432	0	0	1	0	1036
2020-02-02	22	4827	9	1	1	44.8	News & Politics	institutional media	Traditional Chinese	31538	266273633	9.84658	0.266432	0	0	1	0	1036
2020-01-22	6189	493016	1968	1	1	44.8	News & Politics	institutional media	Traditional Chinese	31538	266273633	9.81644	0.266432	0	0	1	0	1036
2020-01-29	28	7600	6	1	1	44.8	News & Politics	institutional media	Traditional Chinese	31538	266273633	9.83562	0.266432	0	0	1	0	1036
2020-01-27	57	10366	31	1	1	44.8	News & Politics	institutional media	Traditional Chinese	31538	266273633	9.83014	0.266432	0	0	1	0	1036
2020-02-01	24	5405	6	1	1	44.8	News & Politics	institutional media	Traditional Chinese	31538	266273633	9.84384	0.266432	0	0	1	0	1036
2020-01-24	100	17686	61	1	1	44.8	News & Politics	institutional media	Traditional Chinese	31538	266273633	9.82192	0.266432	0	0	1	0	1036
2020-01-23	1496	401560	88	1	0	44.8	News & Politics	institutional media	Traditional Chinese	31538	266273633	9.81918	0.266432	0	0	1	0	1036
2020-01-27	38	5794	20	1	1	44.8	News & Politics	institutional media	Traditional Chinese	31538	266273633	9.83014	0.266432	0	0	1	0	1036
2020-01-26	106	21377	55	1	1	44.8	News & Politics	institutional media	Traditional Chinese	31538	266273633	9.8274	0.266432	0	0	1	0	1036
2020-02-17	44	6222	6	1	1	44.8	News & Politics	institutional media	Traditional Chinese	31538	266273633	9.88767	0.266432	0	0	1	0	1036
2020-01-13	22	4726	23	1	1	44.8	News & Politics	institutional media	Traditional Chinese	31538	266273633	9.79178	0.266432	0	0	1	0	1036
2020-01-29	61	14091	57	1	1	44.8	News & Politics	institutional media	Traditional Chinese	31538	266273633	9.83562	0.266432	0	0	1	0	1036
2020-01-24	605	68944	320	1	1	44.8	News & Politics	institutional media	Traditional Chinese	31538	266273633	9.82192	0.266432	0	0	1	0	1036
2020-02-19	7	1638	3	1	0	44.8	News & Politics	institutional media	Traditional Chinese	31538	266273633	9.89315	0.266432	0	0	1	0	1036
2020-01-31	104	22881	64	1	1	44.8	News & Politics	institutional media	Traditional Chinese	31538	266273633	9.8411	0.266432	0	0	1	0	1036
2020-01-29	48	12630	40	1	1	44.8	News & Politics	institutional media	Traditional Chinese	31538	266273633	9.83562	0.266432	0	0	1	0	1036
2020-02-06	17	3696	29	1	1	44.8	News & Politics	institutional media	Traditional Chinese	31538	266273633	9.85753	0.266432	0	0	1	0	1036
2020-01-27	26	7346	10	1	1	44.8	News & Politics	institutional media	Traditional Chinese	31538	266273633	9.83014	0.266432	0	0	1	0	1036
2020-02-01	185	12720	20	1	1	44.8	News & Politics	institutional media	Traditional Chinese	31538	266273633	9.84384	0.266432	0	0	1	0	1036
2020-01-15	10	2082	23	1	1	44.8	News & Politics	institutional media	Traditional Chinese	31538	266273633	9.79726	0.266432	0	0	1	0	1036
2020-02-16	85	10960	147	1	0	44.8	News & Politics	institutional media	Traditional Chinese	31538	266273633	9.88493	0.266432	0	0	1	0	1036
2020-01-31	220	54206	136	1	1	44.8	News & Politics	institutional media	Traditional Chinese	31538	266273633	9.8411	0.266432	0	0	1	0	1036
2020-01-26	23	3770	7	1	0	44.8	News & Politics	institutional media	Traditional Chinese	31538	266273633	9.8274	0.266432	0	0	1	0	1036
2020-02-06	104	15488	104	1	1	44.8	News & Politics	institutional media	Traditional Chinese	31538	266273633	9.85753	0.266432	0	0	1	0	1036
2020-02-13	25	5355	5	1	1	44.8	News & Politics	institutional media	Traditional Chinese	31538	266273633	9.87671	0.266432	0	0	1	0	1036
2020-01-22	39	11455	29	1	1	44.8	News & Politics	institutional media	Traditional Chinese	31538	266273633	9.81644	0.266432	0	0	1	0	1036
2020-02-15	66	7761	42	1	1	44.8	News & Politics	institutional media	Traditional Chinese	31538	266273633	9.88219	0.266432	0	0	1	0	1036
2020-01-31	132	36372	70	1	1	44.8	News & Politics	institutional media	Traditional Chinese	31538	266273633	9.8411	0.266432	0	0	1	0	1036
2020-02-06	68	19322	26	1	1	44.8	News & Politics	institutional media	Traditional Chinese	31538	266273633	9.85753	0.266432	0	0	1	0	1036
2020-01-28	37	4658	38	1	1	44.8	News & Politics	institutional media	Traditional Chinese	31538	266273633	9.83288	0.266432	0	0	1	0	1036
2020-01-26	74	26436	32	1	1	44.8	News & Politics	institutional media	Traditional Chinese	31538	266273633	9.8274	0.266432	0	0	1	0	1036
2020-01-25	99	16823	9	1	1	44.8	News & Politics	institutional media	Traditional Chinese	31538	266273633	9.82466	0.266432	0	0	1	0	1036
2020-02-20	46	6210	14	1	0	44.8	News & Politics	institutional media	Traditional Chinese	31538	266273633	9.89589	0.266432	0	0	1	0	1036
2020-02-09	279	52214	176	1	1	44.8	News & Politics	institutional media	Traditional Chinese	31538	266273633	9.86575	0.266432	0	0	1	0	1036
2020-02-08	41	9015	23	1	1	44.8	News & Politics	institutional media	Traditional Chinese	31538	266273633	9.86301	0.266432	0	0	1	0	1036
2020-01-30	8	2647	0	1	1	44.8	News & Politics	institutional media	Traditional Chinese	31538	266273633	9.83836	0.266432	0	0	1	0	1036
2020-02-17	58	11528	23	1	1	44.8	News & Politics	institutional media	Traditional Chinese	31538	266273633	9.88767	0.266432	0	0	1	0	1036
2020-01-30	57	9380	47	1	1	44.8	News & Politics	institutional media	Traditional Chinese	31538	266273633	9.83836	0.266432	0	0	1	0	1036
2020-01-11	28	4505	41	1	0	44.8	News & Politics	institutional media	Traditional Chinese	31538	266273633	9.7863	0.266432	0	0	1	0	1036
2020-01-17	65	5548	37	1	0	44.8	News & Politics	institutional media	Traditional Chinese	31538	266273633	9.80274	0.266432	0	0	1	0	1036
2019-12-31	591	145539	63	1	0	44.8	News & Politics	institutional media	Traditional Chinese	31538	266273633	9.75616	0.266432	0	0	1	0	1036
2020-01-25	92	17347	94	1	1	44.8	News & Politics	institutional media	Traditional Chinese	31538	266273633	9.82466	0.266432	0	0	1	0	1036
2020-01-22	29	7384	12	1	1	44.8	News & Politics	institutional media	Traditional Chinese	31538	266273633	9.81644	0.266432	0	0	1	0	1036
2020-02-11	55	4900	2	1	0	44.8	News & Politics	institutional media	Traditional Chinese	31538	266273633	9.87123	0.266432	0	0	1	0	1036
2020-01-26	22	4894	16	1	1	44.8	News & Politics	institutional media	Traditional Chinese	31538	266273633	9.8274	0.266432	0	0	1	0	1036
2020-02-03	62	12650	32	1	1	44.8	News & Politics	institutional media	Traditional Chinese	31538	266273633	9.84931	0.266432	0	0	1	0	1036
2020-02-06	19	4296	4	1	1	44.8	News & Politics	institutional media	Traditional Chinese	31538	266273633	9.85753	0.266432	0	0	1	0	1036
2020-01-04	64	11359	76	1	1	44.8	News & Politics	institutional media	Traditional Chinese	31538	266273633	9.76712	0.266432	0	0	1	0	1036
2020-01-31	55	12105	42	1	1	44.8	News & Politics	institutional media	Traditional Chinese	31538	266273633	9.8411	0.266432	0	0	1	0	1036
2020-01-28	21	4612	59	1	1	44.8	News & Politics	institutional media	Traditional Chinese	31538	266273633	9.83288	0.266432	0	0	1	0	1036
2020-01-31	34	7331	81	1	1	44.8	News & Politics	institutional media	Traditional Chinese	31538	266273633	9.8411	0.266432	0	0	1	0	1036
2020-01-14	36	6045	63	1	1	44.8	News & Politics	institutional media	Traditional Chinese	31538	266273633	9.79452	0.266432	0	0	1	0	1036
2020-01-22	29	7920	34	1	1	44.8	News & Politics	institutional media	Traditional Chinese	31538	266273633	9.81644	0.266432	0	0	1	0	1036
2020-01-11	10	2501	6	1	0	44.8	News & Politics	institutional media	Traditional Chinese	31538	266273633	9.7863	0.266432	0	0	1	0	1036
2020-02-10	65	13776	4	1	1	44.8	News & Politics	institutional media	Traditional Chinese	31538	266273633	9.86849	0.266432	0	0	1	0	1036
2020-02-16	17	3084	3	1	0	44.8	News & Politics	institutional media	Traditional Chinese	31538	266273633	9.88493	0.266432	0	0	1	0	1036
2020-01-27	49	10055	27	1	1	44.8	News & Politics	institutional media	Traditional Chinese	31538	266273633	9.83014	0.266432	0	0	1	0	1036
2020-01-04	36	5888	24	1	1	44.8	News & Politics	institutional media	Traditional Chinese	31538	266273633	9.76712	0.266432	0	0	1	0	1036
2020-01-11	50	7659	116	1	1	44.8	News & Politics	institutional media	Traditional Chinese	31538	266273633	9.7863	0.266432	0	0	1	0	1036
2020-01-29	69	11511	34	1	1	44.8	News & Politics	institutional media	Traditional Chinese	31538	266273633	9.83562	0.266432	0	0	1	0	1036
2020-01-23	13	2790	7	1	1	44.8	News & Politics	institutional media	Traditional Chinese	31538	266273633	9.81918	0.266432	0	0	1	0	1036
2020-01-30	60	10822	20	1	1	44.8	News & Politics	institutional media	Traditional Chinese	31538	266273633	9.83836	0.266432	0	0	1	0	1036
2020-01-26	52	10223	10	1	1	44.8	News & Politics	institutional media	Traditional Chinese	31538	266273633	9.8274	0.266432	0	0	1	0	1036
2020-01-30	42	9351	31	1	1	44.8	News & Politics	institutional media	Traditional Chinese	31538	266273633	9.83836	0.266432	0	0	1	0	1036
2020-01-21	58	9930	18	1	1	44.8	News & Politics	institutional media	Traditional Chinese	31538	266273633	9.8137	0.266432	0	0	1	0	1036
2020-01-20	14	2422	2	1	1	44.8	News & Politics	institutional media	Traditional Chinese	31538	266273633	9.81096	0.266432	0	0	1	0	1036
2020-02-01	119	27929	62	1	1	44.8	News & Politics	institutional media	Traditional Chinese	31538	266273633	9.84384	0.266432	0	0	1	0	1036
2020-01-24	103	21284	45	1	1	44.8	News & Politics	institutional media	Traditional Chinese	31538	266273633	9.82192	0.266432	0	0	1	0	1036
2020-01-24	55	11329	28	1	1	44.8	News & Politics	institutional media	Traditional Chinese	31538	266273633	9.82192	0.266432	0	0	1	0	1036
2020-02-13	100	10741	101	1	1	44.8	News & Politics	institutional media	Traditional Chinese	31538	266273633	9.87671	0.266432	0	0	1	0	1036
2020-01-31	35	3718	6	1	1	44.8	News & Politics	institutional media	Traditional Chinese	31538	266273633	9.8411	0.266432	0	0	1	0	1036
2020-01-30	106	20337	20	1	1	44.8	News & Politics	institutional media	Traditional Chinese	31538	266273633	9.83836	0.266432	0	0	1	0	1036
2020-02-04	22	5478	6	1	1	44.8	News & Politics	institutional media	Traditional Chinese	31538	266273633	9.85205	0.266432	0	0	1	0	1036
2020-01-17	29	5373	129	1	0	44.8	News & Politics	institutional media	Traditional Chinese	31538	266273633	9.80274	0.266432	0	0	1	0	1036
2020-01-26	95	31356	65	1	1	44.8	News & Politics	institutional media	Traditional Chinese	31538	266273633	9.8274	0.266432	0	0	1	0	1036
2020-01-20	15	2734	41	1	1	44.8	News & Politics	institutional media	Traditional Chinese	31538	266273633	9.81096	0.266432	0	0	1	0	1036
2020-01-05	95	21223	125	1	0	44.8	News & Politics	institutional media	Traditional Chinese	31538	266273633	9.76986	0.266432	0	0	1	0	1036
2020-02-13	36	4733	3	1	0	44.8	News & Politics	institutional media	Traditional Chinese	31538	266273633	9.87671	0.266432	0	0	1	0	1036
2020-01-11	20	4721	24	1	1	44.8	News & Politics	institutional media	Traditional Chinese	31538	266273633	9.7863	0.266432	0	0	1	0	1036
2020-01-22	79	24437	50	1	1	44.8	News & Politics	institutional media	Traditional Chinese	31538	266273633	9.81644	0.266432	0	0	1	0	1036
2020-02-01	51	11043	18	1	1	44.8	News & Politics	institutional media	Traditional Chinese	31538	266273633	9.84384	0.266432	0	0	1	0	1036
2020-01-23	37	8927	41	1	1	44.8	News & Politics	institutional media	Traditional Chinese	31538	266273633	9.81918	0.266432	0	0	1	0	1036
2020-02-03	92	20668	62	1	1	44.8	News & Politics	institutional media	Traditional Chinese	31538	266273633	9.84931	0.266432	0	0	1	0	1036
2019-12-31	74	8059	55	1	0	44.8	News & Politics	institutional media	Traditional Chinese	31538	266273633	9.75616	0.266432	0	0	1	0	1036
2020-02-03	61	8365	98	1	1	44.8	News & Politics	institutional media	Traditional Chinese	31538	266273633	9.84931	0.266432	0	0	1	0	1036
2020-02-13	64	9826	9	1	1	44.8	News & Politics	institutional media	Traditional Chinese	31538	266273633	9.87671	0.266432	0	0	1	0	1036
2020-01-05	151	40866	126	1	0	44.8	News & Politics	institutional media	Traditional Chinese	31538	266273633	9.76986	0.266432	0	0	1	0	1036
2020-02-08	88	14715	51	1	1	44.8	News & Politics	institutional media	Traditional Chinese	31538	266273633	9.86301	0.266432	0	0	1	0	1036
2019-12-31	484	130612	49	1	0	44.8	News & Politics	institutional media	Traditional Chinese	31538	266273633	9.75616	0.266432	0	0	1	0	1036
2020-02-13	11	2062	3	1	0	44.8	News & Politics	institutional media	Traditional Chinese	31538	266273633	9.87671	0.266432	0	0	1	0	1036
2020-02-08	491	49446	287	1	1	44.8	News & Politics	institutional media	Traditional Chinese	31538	266273633	9.86301	0.266432	0	0	1	0	1036
2020-02-01	63	7983	25	1	1	44.8	News & Politics	institutional media	Traditional Chinese	31538	266273633	9.84384	0.266432	0	0	1	0	1036
2020-02-20	9	1378	1	1	0	44.8	News & Politics	institutional media	Traditional Chinese	31538	266273633	9.89589	0.266432	0	0	1	0	1036
2020-02-02	68	15167	29	1	1	44.8	News & Politics	institutional media	Traditional Chinese	31538	266273633	9.84658	0.266432	0	0	1	0	1036
2020-02-14	141	28554	51	1	1	44.8	News & Politics	institutional media	Traditional Chinese	31538	266273633	9.87945	0.266432	0	0	1	0	1036
2020-01-27	53	11583	32	1	1	44.8	News & Politics	institutional media	Traditional Chinese	31538	266273633	9.83014	0.266432	0	0	1	0	1036
2020-01-28	239	68003	467	1	1	44.8	News & Politics	institutional media	Traditional Chinese	31538	266273633	9.83288	0.266432	0	0	1	0	1036
2020-01-10	17	3397	56	1	1	44.8	News & Politics	institutional media	Traditional Chinese	31538	266273633	9.78356	0.266432	0	0	1	0	1036
2020-02-08	48	7641	25	1	1	44.8	News & Politics	institutional media	Traditional Chinese	31538	266273633	9.86301	0.266432	0	0	1	0	1036
2020-01-10	22	6183	22	1	1	44.8	News & Politics	institutional media	Traditional Chinese	31538	266273633	9.78356	0.266432	0	0	1	0	1036
2020-02-11	754	192959	440	1	0	44.8	News & Politics	institutional media	Traditional Chinese	31538	266273633	9.87123	0.266432	0	0	1	0	1036
2020-01-30	34	6533	8	1	1	44.8	News & Politics	institutional media	Traditional Chinese	31538	266273633	9.83836	0.266432	0	0	1	0	1036
2020-02-19	40	2768	7	1	1	44.8	News & Politics	institutional media	Traditional Chinese	31538	266273633	9.89315	0.266432	0	0	1	0	1036
2020-02-20	18	2636	4	1	1	44.8	News & Politics	institutional media	Traditional Chinese	31538	266273633	9.89589	0.266432	0	0	1	0	1036
2020-01-30	70	11495	66	1	1	44.8	News & Politics	institutional media	Traditional Chinese	31538	266273633	9.83836	0.266432	0	0	1	0	1036
2020-02-05	49	10551	17	1	1	44.8	News & Politics	institutional media	Traditional Chinese	31538	266273633	9.85479	0.266432	0	0	1	0	1036
2020-02-01	74	14949	111	1	1	44.8	News & Politics	institutional media	Traditional Chinese	31538	266273633	9.84384	0.266432	0	0	1	0	1036
2020-01-20	21	3735	4	1	0	44.8	News & Politics	institutional media	Traditional Chinese	31538	266273633	9.81096	0.266432	0	0	1	0	1036
2020-01-16	5	5190	7	1	1	44.8	News & Politics	institutional media	Traditional Chinese	31538	266273633	9.8	0.266432	0	0	1	0	1036
2020-01-23	22	4436	7	1	1	44.8	News & Politics	institutional media	Traditional Chinese	31538	266273633	9.81918	0.266432	0	0	1	0	1036
2020-01-09	11	931	2	1	0	44.8	News & Politics	institutional media	Traditional Chinese	31538	266273633	9.78082	0.266432	0	0	1	0	1036
2020-02-04	18	3263	2	1	1	44.8	News & Politics	institutional media	Traditional Chinese	31538	266273633	9.85205	0.266432	0	0	1	0	1036
2020-01-26	171	32106	47	1	1	44.8	News & Politics	institutional media	Traditional Chinese	31538	266273633	9.8274	0.266432	0	0	1	0	1036
2020-01-29	195	46225	56	1	1	44.8	News & Politics	institutional media	Traditional Chinese	31538	266273633	9.83562	0.266432	0	0	1	0	1036
2020-01-28	65	11205	62	1	1	44.8	News & Politics	institutional media	Traditional Chinese	31538	266273633	9.83288	0.266432	0	0	1	0	1036
2020-01-02	62	12664	7	1	0	44.8	News & Politics	institutional media	Traditional Chinese	31538	266273633	9.76164	0.266432	0	0	1	0	1036
2020-02-15	109	12348	2	1	1	44.8	News & Politics	institutional media	Traditional Chinese	31538	266273633	9.88219	0.266432	0	0	1	0	1036
2020-01-08	1174	293719	60	1	0	44.8	News & Politics	institutional media	Traditional Chinese	31538	266273633	9.77808	0.266432	0	0	1	0	1036
2020-01-14	21	3631	9	1	0	44.8	News & Politics	institutional media	Traditional Chinese	31538	266273633	9.79452	0.266432	0	0	1	0	1036
2020-01-24	48	11371	18	1	1	44.8	News & Politics	institutional media	Traditional Chinese	31538	266273633	9.82192	0.266432	0	0	1	0	1036
2020-01-27	127	27765	77	1	1	44.8	News & Politics	institutional media	Traditional Chinese	31538	266273633	9.83014	0.266432	0	0	1	0	1036
2020-01-19	38	5462	53	1	0	44.8	News & Politics	institutional media	Traditional Chinese	31538	266273633	9.80822	0.266432	0	0	1	0	1036
2020-02-14	525	20504	23	1	1	22.3	News & Politics	institutional media	Traditional Chinese	9495	95482051	3.51233	0.196791	0	0	1	0	1037
2020-02-12	303	2129	19	1	1	22.3	News & Politics	institutional media	Traditional Chinese	9495	95482051	3.50685	0.196791	0	0	1	0	1037
2020-02-11	665	5330	70	1	1	22.3	News & Politics	institutional media	Traditional Chinese	9495	95482051	3.50411	0.196791	0	0	1	0	1037
2020-01-22	591	8795	41	1	0	22.3	News & Politics	institutional media	Traditional Chinese	9495	95482051	3.44932	0.196791	0	0	1	0	1037
2020-02-13	279	3476	15	1	1	22.3	News & Politics	institutional media	Traditional Chinese	9495	95482051	3.50959	0.196791	0	0	1	0	1037
2020-02-13	282	4633	34	1	1	22.3	News & Politics	institutional media	Traditional Chinese	9495	95482051	3.50959	0.196791	0	0	1	0	1037
2020-02-09	487	2691	38	1	1	22.3	News & Politics	institutional media	Traditional Chinese	9495	95482051	3.49863	0.196791	0	0	1	0	1037
2020-02-04	1277	30756	123	1	1	22.3	News & Politics	institutional media	Traditional Chinese	9495	95482051	3.48493	0.196791	0	0	1	0	1037
2020-01-14	172	1568	17	1	0	22.3	News & Politics	institutional media	Traditional Chinese	9495	95482051	3.4274	0.196791	0	0	1	0	1037
2020-02-05	1290	26317	153	1	1	22.3	News & Politics	institutional media	Traditional Chinese	9495	95482051	3.48767	0.196791	0	0	1	0	1037
2020-02-17	457	10148	52	1	1	22.3	News & Politics	institutional media	Traditional Chinese	9495	95482051	3.52055	0.196791	0	0	1	0	1037
2020-02-12	440	3154	45	1	1	22.3	News & Politics	institutional media	Traditional Chinese	9495	95482051	3.50685	0.196791	0	0	1	0	1037
2020-01-10	69	1815	1	1	0	22.3	News & Politics	institutional media	Traditional Chinese	9495	95482051	3.41644	0.196791	0	0	1	0	1037
2020-02-15	519	3180	0	1	1	22.3	News & Politics	institutional media	Traditional Chinese	9495	95482051	3.51507	0.196791	0	0	1	0	1037
2020-02-07	548	3164	33	1	1	22.3	News & Politics	institutional media	Traditional Chinese	9495	95482051	3.49315	0.196791	0	0	1	0	1037
2020-02-08	493	51172	96	1	1	22.3	News & Politics	institutional media	Traditional Chinese	9495	95482051	3.49589	0.196791	0	0	1	0	1037
2019-12-31	1024	9538	0	1	0	22.3	News & Politics	institutional media	Traditional Chinese	9495	95482051	3.38904	0.196791	0	0	1	0	1037
2020-02-17	551	4121	59	1	1	22.3	News & Politics	institutional media	Traditional Chinese	9495	95482051	3.52055	0.196791	0	0	1	0	1037
2020-01-20	347	3315	41	1	0	22.3	News & Politics	institutional media	Traditional Chinese	9495	95482051	3.44384	0.196791	0	0	1	0	1037
2020-01-03	401	2591	34	1	0	22.3	News & Politics	institutional media	Traditional Chinese	9495	95482051	3.39726	0.196791	0	0	1	0	1037
2020-02-11	274	2812	36	1	1	22.3	News & Politics	institutional media	Traditional Chinese	9495	95482051	3.50411	0.196791	0	0	1	0	1037
2020-02-03	2362	41963	307	1	1	22.3	News & Politics	institutional media	Traditional Chinese	9495	95482051	3.48219	0.196791	0	0	1	0	1037
2020-02-02	554	3496	40	1	1	22.3	News & Politics	institutional media	Traditional Chinese	9495	95482051	3.47945	0.196791	0	0	1	0	1037
2020-02-17	213	21510	31	1	1	44.5	News & Politics	institutional media	Traditional Chinese	12252	177806478	1.54247	0.462043	0	0	1	0	1038
2020-02-19	165	22735	4	1	1	44.5	News & Politics	institutional media	Traditional Chinese	12252	177806478	1.54795	0.462043	0	0	1	0	1038
2020-02-05	235	38382	84	1	1	44.5	News & Politics	institutional media	Traditional Chinese	12252	177806478	1.50959	0.462043	0	0	1	0	1038
2020-02-13	472	51788	86	1	1	44.5	News & Politics	institutional media	Traditional Chinese	12252	177806478	1.53151	0.462043	0	0	1	0	1038
2020-01-23	637	82546	155	1	0	44.5	News & Politics	institutional media	Traditional Chinese	12252	177806478	1.47397	0.462043	0	0	1	0	1038
2020-01-22	91	11568	16	1	1	44.5	News & Politics	institutional media	Traditional Chinese	12252	177806478	1.47123	0.462043	0	0	1	0	1038
2020-02-06	111	16832	40	1	0	44.5	News & Politics	institutional media	Traditional Chinese	12252	177806478	1.51233	0.462043	0	0	1	0	1038
2020-01-03	187	25927	43	1	0	44.5	News & Politics	institutional media	Traditional Chinese	12252	177806478	1.41918	0.462043	0	0	1	0	1038
2020-01-06	148	20722	36	1	1	44.5	News & Politics	institutional media	Traditional Chinese	12252	177806478	1.4274	0.462043	0	0	1	0	1038
2020-02-13	221	17593	35	1	1	44.5	News & Politics	institutional media	Traditional Chinese	12252	177806478	1.53151	0.462043	0	0	1	0	1038
2020-01-07	29	4225	1	1	0	44.5	News & Politics	institutional media	Traditional Chinese	12252	177806478	1.43014	0.462043	0	0	1	0	1038
2020-01-17	69	5852	5	1	0	44.5	News & Politics	institutional media	Traditional Chinese	12252	177806478	1.45753	0.462043	0	0	1	0	1038
2020-02-04	109	14869	23	1	1	44.5	News & Politics	institutional media	Traditional Chinese	12252	177806478	1.50685	0.462043	0	0	1	0	1038
2020-02-18	66	8149	4	1	1	44.5	News & Politics	institutional media	Traditional Chinese	12252	177806478	1.54521	0.462043	0	0	1	0	1038
2020-02-18	77	6408	11	1	1	44.5	News & Politics	institutional media	Traditional Chinese	12252	177806478	1.54521	0.462043	0	0	1	0	1038
2020-01-23	274	62413	112	1	1	44.5	News & Politics	institutional media	Traditional Chinese	12252	177806478	1.47397	0.462043	0	0	1	0	1038
2020-01-15	94	13730	17	1	0	44.5	News & Politics	institutional media	Traditional Chinese	12252	177806478	1.45205	0.462043	0	0	1	0	1038
2019-12-31	39	3890	0	1	0	44.5	News & Politics	institutional media	Traditional Chinese	12252	177806478	1.41096	0.462043	0	0	1	0	1038
2020-02-19	22	3271	2	1	1	44.5	News & Politics	institutional media	Traditional Chinese	12252	177806478	1.54795	0.462043	0	0	1	0	1038
2020-01-23	149	25779	38	1	1	44.5	News & Politics	institutional media	Traditional Chinese	12252	177806478	1.47397	0.462043	0	0	1	0	1038
2020-01-16	179	17739	58	1	0	44.5	News & Politics	institutional media	Traditional Chinese	12252	177806478	1.45479	0.462043	0	0	1	0	1038
2020-02-11	160	16113	14	1	1	44.5	News & Politics	institutional media	Traditional Chinese	12252	177806478	1.52603	0.462043	0	0	1	0	1038
2020-01-16	215	29274	70	1	0	44.5	News & Politics	institutional media	Traditional Chinese	12252	177806478	1.45479	0.462043	0	0	1	0	1038
2020-02-20	370	65434	31	1	1	44.5	News & Politics	institutional media	Traditional Chinese	12252	177806478	1.55068	0.462043	0	0	1	0	1038
2020-02-12	313	53451	49	1	1	44.5	News & Politics	institutional media	Traditional Chinese	12252	177806478	1.52877	0.462043	0	0	1	0	1038
2020-01-02	18	1963	3	1	0	44.5	News & Politics	institutional media	Traditional Chinese	12252	177806478	1.41644	0.462043	0	0	1	0	1038
2020-01-15	355	41319	49	1	0	44.5	News & Politics	institutional media	Traditional Chinese	12252	177806478	1.45205	0.462043	0	0	1	0	1038
2020-02-13	113	21373	9	1	1	44.5	News & Politics	institutional media	Traditional Chinese	12252	177806478	1.53151	0.462043	0	0	1	0	1038
2020-02-18	368	59733	56	1	1	44.5	News & Politics	institutional media	Traditional Chinese	12252	177806478	1.54521	0.462043	0	0	1	0	1038
2020-01-10	21	3215	4	1	0	44.5	News & Politics	institutional media	Traditional Chinese	12252	177806478	1.43836	0.462043	0	0	1	0	1038
2020-02-13	51	3192	3	1	0	44.5	News & Politics	institutional media	Traditional Chinese	12252	177806478	1.53151	0.462043	0	0	1	0	1038
2020-01-13	276	30728	48	1	0	44.5	News & Politics	institutional media	Traditional Chinese	12252	177806478	1.44658	0.462043	0	0	1	0	1038
2020-01-21	88	11421	13	1	0	44.5	News & Politics	institutional media	Traditional Chinese	12252	177806478	1.46849	0.462043	0	0	1	0	1038
2020-02-14	442	79277	45	1	1	44.5	News & Politics	institutional media	Traditional Chinese	12252	177806478	1.53425	0.462043	0	0	1	0	1038
2020-01-02	20	1993	3	1	0	44.5	News & Politics	institutional media	Traditional Chinese	12252	177806478	1.41644	0.462043	0	0	1	0	1038
2020-02-12	53	10883	4	1	1	44.5	News & Politics	institutional media	Traditional Chinese	12252	177806478	1.52877	0.462043	0	0	1	0	1038
2020-02-19	20	995	4	1	1	44.5	News & Politics	institutional media	Traditional Chinese	12252	177806478	1.54795	0.462043	0	0	1	0	1038
2020-02-18	536	54785	54	1	0	44.5	News & Politics	institutional media	Traditional Chinese	12252	177806478	1.54521	0.462043	0	0	1	0	1038
2020-02-17	26	1720	0	1	1	44.5	News & Politics	institutional media	Traditional Chinese	12252	177806478	1.54247	0.462043	0	0	1	0	1038
2020-01-24	538	51647	103	1	0	44.5	News & Politics	institutional media	Traditional Chinese	12252	177806478	1.47671	0.462043	0	0	1	0	1038
2020-01-03	12	1189	1	1	0	44.5	News & Politics	institutional media	Traditional Chinese	12252	177806478	1.41918	0.462043	0	0	1	0	1038
2020-02-04	330	75277	92	1	1	44.5	News & Politics	institutional media	Traditional Chinese	12252	177806478	1.50685	0.462043	0	0	1	0	1038
2020-02-11	66	8006	13	1	1	44.5	News & Politics	institutional media	Traditional Chinese	12252	177806478	1.52603	0.462043	0	0	1	0	1038
2020-02-04	164	18685	21	1	1	44.5	News & Politics	institutional media	Traditional Chinese	12252	177806478	1.50685	0.462043	0	0	1	0	1038
2020-01-14	178	24732	30	1	0	44.5	News & Politics	institutional media	Traditional Chinese	12252	177806478	1.44932	0.462043	0	0	1	0	1038
2020-02-13	421	64578	44	1	1	44.5	News & Politics	institutional media	Traditional Chinese	12252	177806478	1.53151	0.462043	0	0	1	0	1038
2020-02-05	372	74144	92	1	1	44.5	News & Politics	institutional media	Traditional Chinese	12252	177806478	1.50959	0.462043	0	0	1	0	1038
2020-02-19	300	53433	48	1	1	44.5	News & Politics	institutional media	Traditional Chinese	12252	177806478	1.54795	0.462043	0	0	1	0	1038
2020-01-09	3	641	0	1	0	44.5	News & Politics	institutional media	Traditional Chinese	12252	177806478	1.43562	0.462043	0	0	1	0	1038
2020-02-04	74	7799	10	1	0	44.5	News & Politics	institutional media	Traditional Chinese	12252	177806478	1.50685	0.462043	0	0	1	0	1038
2020-02-06	114	18755	14	1	0	44.5	News & Politics	institutional media	Traditional Chinese	12252	177806478	1.51233	0.462043	0	0	1	0	1038
2020-02-18	25	3143	1	1	1	44.5	News & Politics	institutional media	Traditional Chinese	12252	177806478	1.54521	0.462043	0	0	1	0	1038
2020-02-07	120	22075	14	1	1	44.5	News & Politics	institutional media	Traditional Chinese	12252	177806478	1.51507	0.462043	0	0	1	0	1038
2020-02-11	348	49997	33	1	1	44.5	News & Politics	institutional media	Traditional Chinese	12252	177806478	1.52603	0.462043	0	0	1	0	1038
2020-02-07	418	78857	120	1	1	44.5	News & Politics	institutional media	Traditional Chinese	12252	177806478	1.51507	0.462043	0	0	1	0	1038
2020-02-19	360	39449	42	1	0	44.5	News & Politics	institutional media	Traditional Chinese	12252	177806478	1.54795	0.462043	0	0	1	0	1038
2020-02-18	49	5729	0	1	1	44.5	News & Politics	institutional media	Traditional Chinese	12252	177806478	1.54521	0.462043	0	0	1	0	1038
2019-12-31	112	18826	15	1	0	44.5	News & Politics	institutional media	Traditional Chinese	12252	177806478	1.41096	0.462043	0	0	1	0	1038
2020-01-15	212	21015	19	1	0	44.5	News & Politics	institutional media	Traditional Chinese	12252	177806478	1.45205	0.462043	0	0	1	0	1038
2020-02-07	1005	92776	190	1	0	44.5	News & Politics	institutional media	Traditional Chinese	12252	177806478	1.51507	0.462043	0	0	1	0	1038
2020-01-03	563	50534	164	1	0	44.5	News & Politics	institutional media	Traditional Chinese	12252	177806478	1.41918	0.462043	0	0	1	0	1038
2020-02-18	64	8741	5	1	1	44.5	News & Politics	institutional media	Traditional Chinese	12252	177806478	1.54521	0.462043	0	0	1	0	1038
2020-02-20	166	19074	22	1	0	44.5	News & Politics	institutional media	Traditional Chinese	12252	177806478	1.55068	0.462043	0	0	1	0	1038
2019-12-31	39	5357	5	1	0	44.5	News & Politics	institutional media	Traditional Chinese	12252	177806478	1.41096	0.462043	0	0	1	0	1038
2020-02-19	45	7203	4	1	1	44.5	News & Politics	institutional media	Traditional Chinese	12252	177806478	1.54795	0.462043	0	0	1	0	1038
2020-02-14	88	10336	18	1	1	44.5	News & Politics	institutional media	Traditional Chinese	12252	177806478	1.53425	0.462043	0	0	1	0	1038
2020-02-11	475	62188	185	1	1	52.5	News & Politics	institutional media	Simplified Chinese	15579	592012181	9.87671	0.232519	0	0	0	1	1040
2020-01-31	160	18063	24	1	1	52.5	News & Politics	institutional media	Simplified Chinese	15579	592012181	9.84658	0.232519	0	0	0	1	1040
2020-02-17	289	26000	29	1	1	52.5	News & Politics	institutional media	Simplified Chinese	15579	592012181	9.89315	0.232519	0	0	0	1	1040
2020-02-01	101	10611	5	1	0	52.5	News & Politics	institutional media	Simplified Chinese	15579	592012181	9.84931	0.232519	0	0	0	1	1040
2020-02-03	287	87601	189	1	1	52.5	News & Politics	institutional media	Simplified Chinese	15579	592012181	9.85479	0.232519	0	0	0	1	1040
2020-02-09	398	75990	54	1	0	52.5	News & Politics	institutional media	Simplified Chinese	15579	592012181	9.87123	0.232519	0	0	0	1	1040
2020-01-18	146	18850	8	1	0	52.5	News & Politics	institutional media	Simplified Chinese	15579	592012181	9.81096	0.232519	0	0	0	1	1040
2020-02-04	64	7502	2	1	0	52.5	News & Politics	institutional media	Simplified Chinese	15579	592012181	9.85753	0.232519	0	0	0	1	1040
2020-01-30	246	37696	49	1	1	52.5	News & Politics	institutional media	Simplified Chinese	15579	592012181	9.84384	0.232519	0	0	0	1	1040
2020-02-20	303	22000	150	1	1	52.5	News & Politics	institutional media	Simplified Chinese	15579	592012181	9.90137	0.232519	0	0	0	1	1040
2020-01-03	218	23671	114	1	0	52.5	News & Politics	institutional media	Simplified Chinese	15579	592012181	9.76986	0.232519	0	0	0	1	1040
2020-01-10	110	13782	6	1	0	52.5	News & Politics	institutional media	Simplified Chinese	15579	592012181	9.78904	0.232519	0	0	0	1	1040
2020-02-08	166	26444	54	1	1	52.5	News & Politics	institutional media	Simplified Chinese	15579	592012181	9.86849	0.232519	0	0	0	1	1040
2020-01-20	132	10659	3	1	0	52.5	News & Politics	institutional media	Simplified Chinese	15579	592012181	9.81644	0.232519	0	0	0	1	1040
2020-02-20	384	60160	74	1	1	52.5	News & Politics	institutional media	Simplified Chinese	15579	592012181	9.90137	0.232519	0	0	0	1	1040
2020-02-18	114	15660	37	1	1	52.5	News & Politics	institutional media	Simplified Chinese	15579	592012181	9.89589	0.232519	0	0	0	1	1040
2020-02-02	114	16629	78	1	1	52.5	News & Politics	institutional media	Simplified Chinese	15579	592012181	9.85205	0.232519	0	0	0	1	1040
2020-02-06	170	29046	47	1	1	52.5	News & Politics	institutional media	Simplified Chinese	15579	592012181	9.86301	0.232519	0	0	0	1	1040
2020-01-04	215	32165	66	1	1	52.5	News & Politics	institutional media	Simplified Chinese	15579	592012181	9.7726	0.232519	0	0	0	1	1040
2020-01-27	138	13206	4	1	0	52.5	News & Politics	institutional media	Simplified Chinese	15579	592012181	9.83562	0.232519	0	0	0	1	1040
2020-02-06	295	82552	167	1	1	52.5	News & Politics	institutional media	Simplified Chinese	15579	592012181	9.86301	0.232519	0	0	0	1	1040
2020-01-20	213	38057	183	1	1	52.5	News & Politics	institutional media	Simplified Chinese	15579	592012181	9.81644	0.232519	0	0	0	1	1040
2020-02-12	252	35743	99	1	1	52.5	News & Politics	institutional media	Simplified Chinese	15579	592012181	9.87945	0.232519	0	0	0	1	1040
2020-02-02	796	77925	446	1	1	52.5	News & Politics	institutional media	Simplified Chinese	15579	592012181	9.85205	0.232519	0	0	0	1	1040
2020-02-02	277	41805	85	1	1	52.5	News & Politics	institutional media	Simplified Chinese	15579	592012181	9.85205	0.232519	0	0	0	1	1040
2020-02-10	338	64192	149	1	1	52.5	News & Politics	institutional media	Simplified Chinese	15579	592012181	9.87397	0.232519	0	0	0	1	1040
2020-01-01	79	8481	4	1	0	52.5	News & Politics	institutional media	Simplified Chinese	15579	592012181	9.76438	0.232519	0	0	0	1	1040
2020-01-16	734	98011	563	1	0	52.5	News & Politics	institutional media	Simplified Chinese	15579	592012181	9.80548	0.232519	0	0	0	1	1040
2020-01-14	293	34325	264	1	1	52.5	News & Politics	institutional media	Simplified Chinese	15579	592012181	9.8	0.232519	0	0	0	1	1040
2020-02-04	147	13205	55	1	1	52.5	News & Politics	institutional media	Simplified Chinese	15579	592012181	9.85753	0.232519	0	0	0	1	1040
2020-02-19	99	14269	17	1	1	52.5	News & Politics	institutional media	Simplified Chinese	15579	592012181	9.89863	0.232519	0	0	0	1	1040
2020-02-06	346	57611	176	1	1	52.5	News & Politics	institutional media	Simplified Chinese	15579	592012181	9.86301	0.232519	0	0	0	1	1040
2020-01-30	355	68882	162	1	1	52.5	News & Politics	institutional media	Simplified Chinese	15579	592012181	9.84384	0.232519	0	0	0	1	1040
2020-01-27	362	46162	48	1	0	52.5	News & Politics	institutional media	Simplified Chinese	15579	592012181	9.83562	0.232519	0	0	0	1	1040
2020-01-29	161	20714	24	1	1	52.5	News & Politics	institutional media	Simplified Chinese	15579	592012181	9.8411	0.232519	0	0	0	1	1040
2020-01-30	198	25361	32	1	1	52.5	News & Politics	institutional media	Simplified Chinese	15579	592012181	9.84384	0.232519	0	0	0	1	1040
2020-02-18	403	45815	109	1	0	52.5	News & Politics	institutional media	Simplified Chinese	15579	592012181	9.89589	0.232519	0	0	0	1	1040
2020-02-07	201	31577	10	1	0	52.5	News & Politics	institutional media	Simplified Chinese	15579	592012181	9.86575	0.232519	0	0	0	1	1040
2020-02-02	308	46429	52	1	1	52.5	News & Politics	institutional media	Simplified Chinese	15579	592012181	9.85205	0.232519	0	0	0	1	1040
2020-02-08	111	27381	37	1	1	52.5	News & Politics	institutional media	Simplified Chinese	15579	592012181	9.86849	0.232519	0	0	0	1	1040
2020-01-15	532	85267	269	1	0	52.5	News & Politics	institutional media	Simplified Chinese	15579	592012181	9.80274	0.232519	0	0	0	1	1040
2020-01-22	335	62288	131	1	1	52.5	News & Politics	institutional media	Simplified Chinese	15579	592012181	9.82192	0.232519	0	0	0	1	1040
2020-01-01	291	57238	34	1	0	52.5	News & Politics	institutional media	Simplified Chinese	15579	592012181	9.76438	0.232519	0	0	0	1	1040
2020-02-16	525	80603	247	1	1	52.5	News & Politics	institutional media	Simplified Chinese	15579	592012181	9.89041	0.232519	0	0	0	1	1040
2020-01-18	373	33218	96	1	0	52.5	News & Politics	institutional media	Simplified Chinese	15579	592012181	9.81096	0.232519	0	0	0	1	1040
2020-02-07	696	91597	307	1	1	52.5	News & Politics	institutional media	Simplified Chinese	15579	592012181	9.86575	0.232519	0	0	0	1	1040
2020-02-01	342	46785	66	1	1	52.5	News & Politics	institutional media	Simplified Chinese	15579	592012181	9.84931	0.232519	0	0	0	1	1040
2020-02-13	613	80253	231	1	0	52.5	News & Politics	institutional media	Simplified Chinese	15579	592012181	9.88219	0.232519	0	0	0	1	1040
2020-02-01	435	61179	147	1	1	52.5	News & Politics	institutional media	Simplified Chinese	15579	592012181	9.84931	0.232519	0	0	0	1	1040
2020-01-29	966	89201	181	1	1	52.5	News & Politics	institutional media	Simplified Chinese	15579	592012181	9.8411	0.232519	0	0	0	1	1040
2020-02-04	129	19528	29	1	1	52.5	News & Politics	institutional media	Simplified Chinese	15579	592012181	9.85753	0.232519	0	0	0	1	1040
2020-01-29	377	40938	154	1	1	52.5	News & Politics	institutional media	Simplified Chinese	15579	592012181	9.8411	0.232519	0	0	0	1	1040
2020-01-18	270	42042	100	1	1	52.5	News & Politics	institutional media	Simplified Chinese	15579	592012181	9.81096	0.232519	0	0	0	1	1040
2020-01-31	179	29434	118	1	1	52.5	News & Politics	institutional media	Simplified Chinese	15579	592012181	9.84658	0.232519	0	0	0	1	1040
2020-02-04	191	25223	38	1	1	52.5	News & Politics	institutional media	Simplified Chinese	15579	592012181	9.85753	0.232519	0	0	0	1	1040
2020-02-17	437	45395	103	1	1	52.5	News & Politics	institutional media	Simplified Chinese	15579	592012181	9.89315	0.232519	0	0	0	1	1040
2020-02-01	103	13610	7	1	1	52.5	News & Politics	institutional media	Simplified Chinese	15579	592012181	9.84931	0.232519	0	0	0	1	1040
2020-02-01	174	24512	26	1	0	52.5	News & Politics	institutional media	Simplified Chinese	15579	592012181	9.84931	0.232519	0	0	0	1	1040
2020-02-17	131	20907	23	1	0	52.5	News & Politics	institutional media	Simplified Chinese	15579	592012181	9.89315	0.232519	0	0	0	1	1040
2020-01-12	192	23626	7	1	0	52.5	News & Politics	institutional media	Simplified Chinese	15579	592012181	9.79452	0.232519	0	0	0	1	1040
2020-01-15	280	37062	22	1	0	52.5	News & Politics	institutional media	Simplified Chinese	15579	592012181	9.80274	0.232519	0	0	0	1	1040
2020-01-11	93	13842	5	1	0	52.5	News & Politics	institutional media	Simplified Chinese	15579	592012181	9.79178	0.232519	0	0	0	1	1040
2020-02-03	134	20030	19	1	1	52.5	News & Politics	institutional media	Simplified Chinese	15579	592012181	9.85479	0.232519	0	0	0	1	1040
2020-02-12	636	93385	275	1	1	52.5	News & Politics	institutional media	Simplified Chinese	15579	592012181	9.87945	0.232519	0	0	0	1	1040
2020-01-30	71	9215	8	1	0	52.5	News & Politics	institutional media	Simplified Chinese	15579	592012181	9.84384	0.232519	0	0	0	1	1040
2020-01-23	301	61396	296	1	1	52.5	News & Politics	institutional media	Simplified Chinese	15579	592012181	9.82466	0.232519	0	0	0	1	1040
2020-02-07	160	26058	39	1	1	52.5	News & Politics	institutional media	Simplified Chinese	15579	592012181	9.86575	0.232519	0	0	0	1	1040
2020-02-05	270	43057	63	1	1	52.5	News & Politics	institutional media	Simplified Chinese	15579	592012181	9.86027	0.232519	0	0	0	1	1040
2020-02-20	313	46301	73	1	1	52.5	News & Politics	institutional media	Simplified Chinese	15579	592012181	9.90137	0.232519	0	0	0	1	1040
2020-02-05	556	90579	292	1	1	52.5	News & Politics	institutional media	Simplified Chinese	15579	592012181	9.86027	0.232519	0	0	0	1	1040
2020-01-13	131	13658	0	1	0	52.5	News & Politics	institutional media	Simplified Chinese	15579	592012181	9.79726	0.232519	0	0	0	1	1040
2020-01-12	273	39580	509	1	0	52.5	News & Politics	institutional media	Simplified Chinese	15579	592012181	9.79452	0.232519	0	0	0	1	1040
2020-01-31	455	60928	312	1	1	52.5	News & Politics	institutional media	Simplified Chinese	15579	592012181	9.84658	0.232519	0	0	0	1	1040
2020-01-15	326	46302	42	1	0	52.5	News & Politics	institutional media	Simplified Chinese	15579	592012181	9.80274	0.232519	0	0	0	1	1040
2020-01-29	314	38332	58	1	1	52.5	News & Politics	institutional media	Simplified Chinese	15579	592012181	9.8411	0.232519	0	0	0	1	1040
2020-01-18	636	73428	266	1	0	52.5	News & Politics	institutional media	Simplified Chinese	15579	592012181	9.81096	0.232519	0	0	0	1	1040
2020-02-04	299	55713	128	1	1	52.5	News & Politics	institutional media	Simplified Chinese	15579	592012181	9.85753	0.232519	0	0	0	1	1040
2020-02-03	1830	325074	734	1	1	52.5	News & Politics	institutional media	Simplified Chinese	15579	592012181	9.85479	0.232519	0	0	0	1	1040
2020-02-03	515	46858	229	1	1	52.5	News & Politics	institutional media	Simplified Chinese	15579	592012181	9.85479	0.232519	0	0	0	1	1040
2020-02-07	366	60755	150	1	1	52.5	News & Politics	institutional media	Simplified Chinese	15579	592012181	9.86575	0.232519	0	0	0	1	1040
2020-01-21	269	42656	177	1	1	52.5	News & Politics	institutional media	Simplified Chinese	15579	592012181	9.81918	0.232519	0	0	0	1	1040
2020-01-31	301	47494	41	1	0	52.5	News & Politics	institutional media	Simplified Chinese	15579	592012181	9.84658	0.232519	0	0	0	1	1040
2020-01-29	452	102850	208	1	1	52.5	News & Politics	institutional media	Simplified Chinese	15579	592012181	9.8411	0.232519	0	0	0	1	1040
2020-01-31	543	34877	112	1	1	52.5	News & Politics	institutional media	Simplified Chinese	15579	592012181	9.84658	0.232519	0	0	0	1	1040
2020-01-30	140	11001	27	1	1	181	News & Politics	institutional media	Traditional Chinese	190162	2385754867	3.64658	0.10385	0	1	0	0	1041
2020-01-06	1369	42957	173	1	0	181	News & Politics	institutional media	Traditional Chinese	190162	2385754867	3.58082	0.10385	0	1	0	0	1041
2020-01-09	83	11052	16	1	0	181	News & Politics	institutional media	Traditional Chinese	190162	2385754867	3.58904	0.10385	0	1	0	0	1041
2020-02-16	69	7772	34	1	1	181	News & Politics	institutional media	Traditional Chinese	190162	2385754867	3.69315	0.10385	0	1	0	0	1041
2020-02-04	350	23652	97	1	1	181	News & Politics	institutional media	Traditional Chinese	190162	2385754867	3.66027	0.10385	0	1	0	0	1041
2020-02-10	66	8101	10	1	1	181	News & Politics	institutional media	Traditional Chinese	190162	2385754867	3.67671	0.10385	0	1	0	0	1041
2020-02-14	100	6764	33	1	1	181	News & Politics	institutional media	Traditional Chinese	190162	2385754867	3.68767	0.10385	0	1	0	0	1041
2020-02-14	51	4717	74	1	1	181	News & Politics	institutional media	Traditional Chinese	190162	2385754867	3.68767	0.10385	0	1	0	0	1041
2020-02-04	28	7180	38	1	1	181	News & Politics	institutional media	Traditional Chinese	190162	2385754867	3.66027	0.10385	0	1	0	0	1041
2020-01-18	369	28192	393	1	0	181	News & Politics	institutional media	Traditional Chinese	190162	2385754867	3.6137	0.10385	0	1	0	0	1041
2020-02-11	53	7127	9	1	1	181	News & Politics	institutional media	Traditional Chinese	190162	2385754867	3.67945	0.10385	0	1	0	0	1041
2020-02-20	100	18812	6	1	0	181	News & Politics	institutional media	Traditional Chinese	190162	2385754867	3.70411	0.10385	0	1	0	0	1041
2020-02-09	108	10049	12	1	1	181	News & Politics	institutional media	Traditional Chinese	190162	2385754867	3.67397	0.10385	0	1	0	0	1041
2020-01-30	419	40777	211	1	1	181	News & Politics	institutional media	Traditional Chinese	190162	2385754867	3.64658	0.10385	0	1	0	0	1041
2020-01-13	673	64756	754	1	0	181	News & Politics	institutional media	Traditional Chinese	190162	2385754867	3.6	0.10385	0	1	0	0	1041
2020-01-15	679	49597	495	1	0	181	News & Politics	institutional media	Traditional Chinese	190162	2385754867	3.60548	0.10385	0	1	0	0	1041
2020-02-01	172	15383	86	1	1	181	News & Politics	institutional media	Traditional Chinese	190162	2385754867	3.65205	0.10385	0	1	0	0	1041
2020-01-04	652	42345	194	1	0	181	News & Politics	institutional media	Traditional Chinese	190162	2385754867	3.57534	0.10385	0	1	0	0	1041
2020-02-02	160	13555	164	1	1	181	News & Politics	institutional media	Traditional Chinese	190162	2385754867	3.65479	0.10385	0	1	0	0	1041
2020-02-10	36	13415	57	1	1	181	News & Politics	institutional media	Traditional Chinese	190162	2385754867	3.67671	0.10385	0	1	0	0	1041
2020-01-18	132	15412	149	1	0	181	News & Politics	institutional media	Traditional Chinese	190162	2385754867	3.6137	0.10385	0	1	0	0	1041
2020-02-08	191	78317	40	1	1	181	News & Politics	institutional media	Traditional Chinese	190162	2385754867	3.67123	0.10385	0	1	0	0	1041
2020-02-05	67	13635	10	1	1	181	News & Politics	institutional media	Traditional Chinese	190162	2385754867	3.66301	0.10385	0	1	0	0	1041
2020-02-09	2814	116163	755	1	1	181	News & Politics	institutional media	Traditional Chinese	190162	2385754867	3.67397	0.10385	0	1	0	0	1041
2020-02-01	79	23938	31	1	1	181	News & Politics	institutional media	Traditional Chinese	190162	2385754867	3.65205	0.10385	0	1	0	0	1041
2020-02-01	125	14349	26	1	1	181	News & Politics	institutional media	Traditional Chinese	190162	2385754867	3.65205	0.10385	0	1	0	0	1041
2020-01-08	2966	161163	422	1	0	181	News & Politics	institutional media	Traditional Chinese	190162	2385754867	3.5863	0.10385	0	1	0	0	1041
2020-01-12	84	11573	286	1	0	181	News & Politics	institutional media	Traditional Chinese	190162	2385754867	3.59726	0.10385	0	1	0	0	1041
2020-02-09	35	3850	53	1	1	181	News & Politics	institutional media	Traditional Chinese	190162	2385754867	3.67397	0.10385	0	1	0	0	1041
2020-02-05	99	21365	11	1	1	181	News & Politics	institutional media	Traditional Chinese	190162	2385754867	3.66301	0.10385	0	1	0	0	1041
2020-01-12	105	10606	47	1	0	181	News & Politics	institutional media	Traditional Chinese	190162	2385754867	3.59726	0.10385	0	1	0	0	1041
2020-02-05	30	6290	72	1	1	181	News & Politics	institutional media	Traditional Chinese	190162	2385754867	3.66301	0.10385	0	1	0	0	1041
2020-02-11	120	9265	23	1	1	181	News & Politics	institutional media	Traditional Chinese	190162	2385754867	3.67945	0.10385	0	1	0	0	1041
2020-02-20	44	9084	18	1	1	181	News & Politics	institutional media	Traditional Chinese	190162	2385754867	3.70411	0.10385	0	1	0	0	1041
2020-02-05	50	9394	8	1	1	181	News & Politics	institutional media	Traditional Chinese	190162	2385754867	3.66301	0.10385	0	1	0	0	1041
2020-02-07	9	2033	6	1	1	181	News & Politics	institutional media	Traditional Chinese	190162	2385754867	3.66849	0.10385	0	1	0	0	1041
2020-01-20	186	7990	38	1	0	181	News & Politics	institutional media	Traditional Chinese	190162	2385754867	3.61918	0.10385	0	1	0	0	1041
2020-02-09	83	7647	80	1	1	181	News & Politics	institutional media	Traditional Chinese	190162	2385754867	3.67397	0.10385	0	1	0	0	1041
2020-01-12	8	4993	49	1	0	181	News & Politics	institutional media	Traditional Chinese	190162	2385754867	3.59726	0.10385	0	1	0	0	1041
2020-01-27	161	7106	22	1	0	181	News & Politics	institutional media	Traditional Chinese	190162	2385754867	3.63836	0.10385	0	1	0	0	1041
2020-02-04	45	7117	21	1	0	181	News & Politics	institutional media	Traditional Chinese	190162	2385754867	3.66027	0.10385	0	1	0	0	1041
2020-01-03	213	32673	28	1	0	181	News & Politics	institutional media	Traditional Chinese	190162	2385754867	3.5726	0.10385	0	1	0	0	1041
2020-01-11	181	19340	43	1	0	181	News & Politics	institutional media	Traditional Chinese	190162	2385754867	3.59452	0.10385	0	1	0	0	1041
2020-02-08	36	5986	53	1	1	181	News & Politics	institutional media	Traditional Chinese	190162	2385754867	3.67123	0.10385	0	1	0	0	1041
2020-02-10	294	25998	134	1	1	181	News & Politics	institutional media	Traditional Chinese	190162	2385754867	3.67671	0.10385	0	1	0	0	1041
2020-02-02	1151	101314	971	1	1	181	News & Politics	institutional media	Traditional Chinese	190162	2385754867	3.65479	0.10385	0	1	0	0	1041
2020-01-19	183	8592	21	1	0	181	News & Politics	institutional media	Traditional Chinese	190162	2385754867	3.61644	0.10385	0	1	0	0	1041
2020-01-05	160	25521	43	1	0	181	News & Politics	institutional media	Traditional Chinese	190162	2385754867	3.57808	0.10385	0	1	0	0	1041
2020-02-02	49	5514	5	1	1	181	News & Politics	institutional media	Traditional Chinese	190162	2385754867	3.65479	0.10385	0	1	0	0	1041
2020-01-09	879	50705	268	1	0	181	News & Politics	institutional media	Traditional Chinese	190162	2385754867	3.58904	0.10385	0	1	0	0	1041
2020-02-14	61	6476	128	1	1	181	News & Politics	institutional media	Traditional Chinese	190162	2385754867	3.68767	0.10385	0	1	0	0	1041
2020-02-13	50	8947	10	1	1	181	News & Politics	institutional media	Traditional Chinese	190162	2385754867	3.68493	0.10385	0	1	0	0	1041
2020-02-08	95	7132	7	1	1	181	News & Politics	institutional media	Traditional Chinese	190162	2385754867	3.67123	0.10385	0	1	0	0	1041
2020-02-04	58	6366	36	1	1	181	News & Politics	institutional media	Traditional Chinese	190162	2385754867	3.66027	0.10385	0	1	0	0	1041
2020-01-03	289	18129	91	1	0	181	News & Politics	institutional media	Traditional Chinese	190162	2385754867	3.5726	0.10385	0	1	0	0	1041
2020-02-10	76	17082	51	1	0	181	News & Politics	institutional media	Traditional Chinese	190162	2385754867	3.67671	0.10385	0	1	0	0	1041
2020-02-12	62	8379	16	1	1	181	News & Politics	institutional media	Traditional Chinese	190162	2385754867	3.68219	0.10385	0	1	0	0	1041
2020-02-09	173	30261	55	1	1	181	News & Politics	institutional media	Traditional Chinese	190162	2385754867	3.67397	0.10385	0	1	0	0	1041
2020-01-14	17	3997	10	1	1	66.6	News & Politics	institutional media	Traditional Chinese	195577	976756472	5.89041	0.123395	0	1	0	0	1042
2020-01-09	4506	142599	61	1	0	66.6	News & Politics	institutional media	Traditional Chinese	195577	976756472	5.87671	0.123395	0	1	0	0	1042
2020-01-17	17	6950	12	1	0	66.6	News & Politics	institutional media	Traditional Chinese	195577	976756472	5.89863	0.123395	0	1	0	0	1042
2020-01-13	19	3561	0	1	0	66.6	News & Politics	institutional media	Traditional Chinese	195577	976756472	5.88767	0.123395	0	1	0	0	1042
2020-02-02	13	2274	2	1	1	66.6	News & Politics	institutional media	Traditional Chinese	195577	976756472	5.94247	0.123395	0	1	0	0	1042
2020-01-30	13	5733	87	1	1	66.6	News & Politics	institutional media	Traditional Chinese	195577	976756472	5.93425	0.123395	0	1	0	0	1042
2020-02-20	22	3951	0	1	0	66.6	News & Politics	institutional media	Traditional Chinese	195577	976756472	5.99178	0.123395	0	1	0	0	1042
2020-01-12	339	35742	288	1	0	66.6	News & Politics	institutional media	Traditional Chinese	195577	976756472	5.88493	0.123395	0	1	0	0	1042
2020-01-22	20	1454	0	1	1	66.6	News & Politics	institutional media	Traditional Chinese	195577	976756472	5.91233	0.123395	0	1	0	0	1042
2020-01-21	8	2993	0	1	1	66.6	News & Politics	institutional media	Traditional Chinese	195577	976756472	5.90959	0.123395	0	1	0	0	1042
2020-02-02	11	2082	37	1	1	66.6	News & Politics	institutional media	Traditional Chinese	195577	976756472	5.94247	0.123395	0	1	0	0	1042
2020-02-05	15	3308	26	1	1	66.6	News & Politics	institutional media	Traditional Chinese	195577	976756472	5.95069	0.123395	0	1	0	0	1042
2020-01-24	37	8318	9	1	1	66.6	News & Politics	institutional media	Traditional Chinese	195577	976756472	5.91781	0.123395	0	1	0	0	1042
2020-02-06	10	1723	2	1	1	66.6	News & Politics	institutional media	Traditional Chinese	195577	976756472	5.95342	0.123395	0	1	0	0	1042
2020-01-20	11	5845	3	1	0	66.6	News & Politics	institutional media	Traditional Chinese	195577	976756472	5.90685	0.123395	0	1	0	0	1042
2020-01-03	17	3293	2	1	0	66.6	News & Politics	institutional media	Traditional Chinese	195577	976756472	5.86027	0.123395	0	1	0	0	1042
2020-01-13	10	3255	2	1	0	66.6	News & Politics	institutional media	Traditional Chinese	195577	976756472	5.88767	0.123395	0	1	0	0	1042
2020-01-26	107	17322	4	1	0	66.6	News & Politics	institutional media	Traditional Chinese	195577	976756472	5.92329	0.123395	0	1	0	0	1042
2020-01-21	15	3417	0	1	1	66.6	News & Politics	institutional media	Traditional Chinese	195577	976756472	5.90959	0.123395	0	1	0	0	1042
2020-02-07	13	2557	14	1	1	66.6	News & Politics	institutional media	Traditional Chinese	195577	976756472	5.95616	0.123395	0	1	0	0	1042
2020-01-12	80	8782	34	1	0	66.6	News & Politics	institutional media	Traditional Chinese	195577	976756472	5.88493	0.123395	0	1	0	0	1042
2020-01-06	124	5620	0	1	0	66.6	News & Politics	institutional media	Traditional Chinese	195577	976756472	5.86849	0.123395	0	1	0	0	1042
2020-01-12	45	5111	27	1	0	66.6	News & Politics	institutional media	Traditional Chinese	195577	976756472	5.88493	0.123395	0	1	0	0	1042
2020-01-30	12	3585	6	1	1	66.6	News & Politics	institutional media	Traditional Chinese	195577	976756472	5.93425	0.123395	0	1	0	0	1042
2020-01-25	34	8972	2	1	1	66.6	News & Politics	institutional media	Traditional Chinese	195577	976756472	5.92055	0.123395	0	1	0	0	1042
2020-01-23	7	3494	8	1	1	66.6	News & Politics	institutional media	Traditional Chinese	195577	976756472	5.91507	0.123395	0	1	0	0	1042
2020-01-27	20	2622	0	1	0	66.6	News & Politics	institutional media	Traditional Chinese	195577	976756472	5.92603	0.123395	0	1	0	0	1042
2020-01-01	75	5490	0	1	0	66.6	News & Politics	institutional media	Traditional Chinese	195577	976756472	5.85479	0.123395	0	1	0	0	1042
2020-02-08	16	5194	84	1	1	66.6	News & Politics	institutional media	Traditional Chinese	195577	976756472	5.9589	0.123395	0	1	0	0	1042
2020-02-08	316	69020	75	1	1	66.6	News & Politics	institutional media	Traditional Chinese	195577	976756472	5.9589	0.123395	0	1	0	0	1042
2020-01-27	175	22042	8	1	0	66.6	News & Politics	institutional media	Traditional Chinese	195577	976756472	5.92603	0.123395	0	1	0	0	1042
2020-01-16	238	36293	55	1	0	66.6	News & Politics	institutional media	Traditional Chinese	195577	976756472	5.89589	0.123395	0	1	0	0	1042
2020-01-31	6	2495	0	1	1	66.6	News & Politics	institutional media	Traditional Chinese	195577	976756472	5.93699	0.123395	0	1	0	0	1042
2020-02-06	9	2613	3	1	1	66.6	News & Politics	institutional media	Traditional Chinese	195577	976756472	5.95342	0.123395	0	1	0	0	1042
2020-01-10	181	3187	5	1	0	66.6	News & Politics	institutional media	Traditional Chinese	195577	976756472	5.87945	0.123395	0	1	0	0	1042
2020-01-27	34	4417	3	1	1	66.6	News & Politics	institutional media	Traditional Chinese	195577	976756472	5.92603	0.123395	0	1	0	0	1042
2020-01-07	96	5977	0	1	0	66.6	News & Politics	institutional media	Traditional Chinese	195577	976756472	5.87123	0.123395	0	1	0	0	1042
2020-01-23	36	3805	0	1	0	66.6	News & Politics	institutional media	Traditional Chinese	195577	976756472	5.91507	0.123395	0	1	0	0	1042
2020-01-21	16	4907	2	1	1	66.6	News & Politics	institutional media	Traditional Chinese	195577	976756472	5.90959	0.123395	0	1	0	0	1042
2020-01-20	11	8189	13	1	1	66.6	News & Politics	institutional media	Traditional Chinese	195577	976756472	5.90685	0.123395	0	1	0	0	1042
2020-02-06	11	7183	7	1	1	66.6	News & Politics	institutional media	Traditional Chinese	195577	976756472	5.95342	0.123395	0	1	0	0	1042
2020-01-16	1941	161117	484	1	0	66.6	News & Politics	institutional media	Traditional Chinese	195577	976756472	5.89589	0.123395	0	1	0	0	1042
2020-01-24	17	5599	3	1	0	66.6	News & Politics	institutional media	Traditional Chinese	195577	976756472	5.91781	0.123395	0	1	0	0	1042
2020-02-10	56	8204	8	1	0	66.6	News & Politics	institutional media	Traditional Chinese	195577	976756472	5.96438	0.123395	0	1	0	0	1042
2020-01-25	75	29429	32	1	1	66.6	News & Politics	institutional media	Traditional Chinese	195577	976756472	5.92055	0.123395	0	1	0	0	1042
2020-01-18	62	3867	6	1	0	66.6	News & Politics	institutional media	Traditional Chinese	195577	976756472	5.90137	0.123395	0	1	0	0	1042
2020-02-14	1027	47925	109	1	0	66.6	News & Politics	institutional media	Traditional Chinese	195577	976756472	5.97534	0.123395	0	1	0	0	1042
2020-01-25	24	3610	0	1	0	66.6	News & Politics	institutional media	Traditional Chinese	195577	976756472	5.92055	0.123395	0	1	0	0	1042
2020-01-15	21	1876	34	1	0	66.6	News & Politics	institutional media	Traditional Chinese	195577	976756472	5.89315	0.123395	0	1	0	0	1042
2020-01-22	417	14680	2	1	1	66.6	News & Politics	institutional media	Traditional Chinese	195577	976756472	5.91233	0.123395	0	1	0	0	1042
2020-02-16	9	4413	5	1	0	66.6	News & Politics	institutional media	Traditional Chinese	195577	976756472	5.98082	0.123395	0	1	0	0	1042
2020-02-12	21	3104	24	1	0	66.6	News & Politics	institutional media	Traditional Chinese	195577	976756472	5.96986	0.123395	0	1	0	0	1042
2020-01-05	169	3467	14	1	1	66.6	News & Politics	institutional media	Traditional Chinese	195577	976756472	5.86575	0.123395	0	1	0	0	1042
2020-02-13	18	2184	20	1	0	66.6	News & Politics	institutional media	Traditional Chinese	195577	976756472	5.9726	0.123395	0	1	0	0	1042
2020-02-19	19	4128	2	1	1	66.6	News & Politics	institutional media	Traditional Chinese	195577	976756472	5.98904	0.123395	0	1	0	0	1042
2020-02-19	14	1722	11	1	1	66.6	News & Politics	institutional media	Traditional Chinese	195577	976756472	5.98904	0.123395	0	1	0	0	1042
2020-01-29	14	1661	0	1	1	66.6	News & Politics	institutional media	Traditional Chinese	195577	976756472	5.93151	0.123395	0	1	0	0	1042
2020-02-02	9	3802	6	1	1	66.6	News & Politics	institutional media	Traditional Chinese	195577	976756472	5.94247	0.123395	0	1	0	0	1042
2020-01-10	672	38206	102	1	0	12.2	News & Politics	institutional media	Simplified Chinese	3455	20419456	3.26575	0.416526	0	0	0	1	1043
2020-01-17	24	1376	7	1	1	12.2	News & Politics	institutional media	Simplified Chinese	3455	20419456	3.28493	0.416526	0	0	0	1	1043
2020-02-05	1969	66253	380	1	0	12.2	News & Politics	institutional media	Simplified Chinese	3455	20419456	3.33699	0.416526	0	0	0	1	1043
2020-01-29	2225	223538	648	1	1	12.2	News & Politics	institutional media	Simplified Chinese	3455	20419456	3.31781	0.416526	0	0	0	1	1043
2020-01-20	596	29084	81	1	0	12.2	News & Politics	institutional media	Simplified Chinese	3455	20419456	3.29315	0.416526	0	0	0	1	1043
2020-01-24	926	48288	146	1	1	12.2	News & Politics	institutional media	Simplified Chinese	3455	20419456	3.30411	0.416526	0	0	0	1	1043
2020-01-03	858	27250	68	1	0	12.2	News & Politics	institutional media	Simplified Chinese	3455	20419456	3.24658	0.416526	0	0	0	1	1043
2020-01-21	983	86834	188	1	0	12.2	News & Politics	institutional media	Simplified Chinese	3455	20419456	3.29589	0.416526	0	0	0	1	1043
2020-01-30	1087	68097	346	1	1	12.2	News & Politics	institutional media	Simplified Chinese	3455	20419456	3.32055	0.416526	0	0	0	1	1043
2020-01-24	45	3431	25	1	1	12.2	News & Politics	institutional media	Simplified Chinese	3455	20419456	3.30411	0.416526	0	0	0	1	1043
2020-02-13	131	12016	96	1	1	12.2	News & Politics	institutional media	Simplified Chinese	3455	20419456	3.3589	0.416526	0	0	0	1	1043
2020-02-04	738	51266	147	1	1	12.2	News & Politics	institutional media	Simplified Chinese	3455	20419456	3.33425	0.416526	0	0	0	1	1043
2020-01-20	17	1196	17	1	1	12.2	News & Politics	institutional media	Simplified Chinese	3455	20419456	3.29315	0.416526	0	0	0	1	1043
2020-01-22	438	21371	48	1	1	12.2	News & Politics	institutional media	Simplified Chinese	3455	20419456	3.29863	0.416526	0	0	0	1	1043
2020-02-12	70	4868	35	1	1	12.2	News & Politics	institutional media	Simplified Chinese	3455	20419456	3.35616	0.416526	0	0	0	1	1043
2019-12-31	541	18252	55	1	0	12.2	News & Politics	institutional media	Simplified Chinese	3455	20419456	3.23836	0.416526	0	0	0	1	1043
2020-01-06	432	15792	77	1	0	12.2	News & Politics	institutional media	Simplified Chinese	3455	20419456	3.25479	0.416526	0	0	0	1	1043
2020-02-07	1325	60569	409	1	1	12.2	News & Politics	institutional media	Simplified Chinese	3455	20419456	3.34247	0.416526	0	0	0	1	1043
2020-02-07	48	2998	96	1	1	12.2	News & Politics	institutional media	Simplified Chinese	3455	20419456	3.34247	0.416526	0	0	0	1	1043
2020-01-15	544	24558	71	1	0	12.2	News & Politics	institutional media	Simplified Chinese	3455	20419456	3.27945	0.416526	0	0	0	1	1043
2020-02-05	205	17966	232	1	1	12.2	News & Politics	institutional media	Simplified Chinese	3455	20419456	3.33699	0.416526	0	0	0	1	1043
2020-02-08	530	18500	58	1	1	12.2	News & Politics	institutional media	Simplified Chinese	3455	20419456	3.34521	0.416526	0	0	0	1	1043
2020-01-14	769	37266	132	1	0	12.2	News & Politics	institutional media	Simplified Chinese	3455	20419456	3.27671	0.416526	0	0	0	1	1043
2020-01-04	804	30052	110	1	0	12.2	News & Politics	institutional media	Simplified Chinese	3455	20419456	3.24932	0.416526	0	0	0	1	1043
2020-02-11	109	7203	47	1	1	12.2	News & Politics	institutional media	Simplified Chinese	3455	20419456	3.35342	0.416526	0	0	0	1	1043
2020-01-23	863	48387	94	1	1	12.2	News & Politics	institutional media	Simplified Chinese	3455	20419456	3.30137	0.416526	0	0	0	1	1043
2020-02-03	679	30081	170	1	1	12.2	News & Politics	institutional media	Simplified Chinese	3455	20419456	3.33151	0.416526	0	0	0	1	1043
2020-01-17	554	28575	84	1	0	12.2	News & Politics	institutional media	Simplified Chinese	3455	20419456	3.28493	0.416526	0	0	0	1	1043
2020-01-23	65	5247	36	1	1	12.2	News & Politics	institutional media	Simplified Chinese	3455	20419456	3.30137	0.416526	0	0	0	1	1043
2020-01-28	667	35517	115	1	1	12.2	News & Politics	institutional media	Simplified Chinese	3455	20419456	3.31507	0.416526	0	0	0	1	1043
2020-01-13	767	20757	49	1	0	12.2	News & Politics	institutional media	Simplified Chinese	3455	20419456	3.27397	0.416526	0	0	0	1	1043
2020-01-11	474	22429	36	1	0	12.2	News & Politics	institutional media	Simplified Chinese	3455	20419456	3.26849	0.416526	0	0	0	1	1043
2020-02-12	1343	63078	202	1	1	12.2	News & Politics	institutional media	Simplified Chinese	3455	20419456	3.35616	0.416526	0	0	0	1	1043
2020-01-29	35	4449	11	1	1	12.2	News & Politics	institutional media	Simplified Chinese	3455	20419456	3.31781	0.416526	0	0	0	1	1043
2020-01-10	34	1791	14	1	0	12.2	News & Politics	institutional media	Simplified Chinese	3455	20419456	3.26575	0.416526	0	0	0	1	1043
2020-02-10	76	3761	11	1	1	12.2	News & Politics	institutional media	Simplified Chinese	3455	20419456	3.35068	0.416526	0	0	0	1	1043
2020-02-20	67	3377	42	1	1	12.2	News & Politics	institutional media	Simplified Chinese	3455	20419456	3.37808	0.416526	0	0	0	1	1043
2020-02-10	746	36466	196	1	1	12.2	News & Politics	institutional media	Simplified Chinese	3455	20419456	3.35068	0.416526	0	0	0	1	1043
2020-01-08	1481	54169	555	1	0	60.4	News & Politics	institutional media	Simplified Chinese	3439	190645271	2.85479	0.573059	1	0	0	0	1044
2020-01-27	362	24390	399	1	0	60.4	News & Politics	institutional media	Simplified Chinese	3439	190645271	2.90685	0.573059	1	0	0	0	1044
2020-01-26	1281	37528	530	1	0	60.4	News & Politics	institutional media	Simplified Chinese	3439	190645271	2.90411	0.573059	1	0	0	0	1044
2020-01-29	434	17622	229	1	0	60.4	News & Politics	institutional media	Simplified Chinese	3439	190645271	2.91233	0.573059	1	0	0	0	1044
2020-02-13	6092	348135	2943	1	0	60.4	News & Politics	institutional media	Simplified Chinese	3439	190645271	2.95342	0.573059	1	0	0	0	1044
2020-02-19	1562	39083	775	1	0	60.4	News & Politics	institutional media	Simplified Chinese	3439	190645271	2.96986	0.573059	1	0	0	0	1044
2020-01-30	2997	73334	912	1	1	60.4	News & Politics	institutional media	Simplified Chinese	3439	190645271	2.91507	0.573059	1	0	0	0	1044
2020-01-09	786	23309	252	1	0	60.4	News & Politics	institutional media	Simplified Chinese	3439	190645271	2.85753	0.573059	1	0	0	0	1044
2020-01-28	527	21758	220	1	0	60.4	News & Politics	institutional media	Simplified Chinese	3439	190645271	2.90959	0.573059	1	0	0	0	1044
2020-02-15	5784	305380	2745	1	0	60.4	News & Politics	institutional media	Simplified Chinese	3439	190645271	2.9589	0.573059	1	0	0	0	1044
2020-01-03	1459	69971	944	1	0	60.4	News & Politics	institutional media	Simplified Chinese	3439	190645271	2.8411	0.573059	1	0	0	0	1044
2019-12-31	900	25400	503	1	0	60.4	News & Politics	institutional media	Simplified Chinese	3439	190645271	2.83288	0.573059	1	0	0	0	1044
2020-01-15	11048	618837	3440	1	0	60.4	News & Politics	institutional media	Simplified Chinese	3439	190645271	2.87397	0.573059	1	0	0	0	1044
2020-01-12	1584	63130	701	1	0	60.4	News & Politics	institutional media	Simplified Chinese	3439	190645271	2.86575	0.573059	1	0	0	0	1044
2020-01-06	2200	56155	618	1	0	60.4	News & Politics	institutional media	Simplified Chinese	3439	190645271	2.84932	0.573059	1	0	0	0	1044
2020-01-02	667	17346	191	1	0	60.4	News & Politics	institutional media	Simplified Chinese	3439	190645271	2.83836	0.573059	1	0	0	0	1044
2020-01-04	823	30878	227	1	0	60.4	News & Politics	institutional media	Simplified Chinese	3439	190645271	2.84384	0.573059	1	0	0	0	1044
2020-01-13	1140	41120	591	1	0	60.4	News & Politics	institutional media	Simplified Chinese	3439	190645271	2.86849	0.573059	1	0	0	0	1044
2020-02-13	1025	40023	613	1	1	60.4	News & Politics	institutional media	Simplified Chinese	3439	190645271	2.95342	0.573059	1	0	0	0	1044
2020-02-16	1081	28143	743	1	0	60.4	News & Politics	institutional media	Simplified Chinese	3439	190645271	2.96164	0.573059	1	0	0	0	1044
2020-01-09	833	19349	229	1	0	60.4	News & Politics	institutional media	Simplified Chinese	3439	190645271	2.85753	0.573059	1	0	0	0	1044
2020-01-12	2400	79451	2587	1	0	60.4	News & Politics	institutional media	Simplified Chinese	3439	190645271	2.86575	0.573059	1	0	0	0	1044
2020-01-24	2306	80190	1075	1	1	60.4	News & Politics	institutional media	Simplified Chinese	3439	190645271	2.89863	0.573059	1	0	0	0	1044
2020-01-05	2350	86489	972	1	0	60.4	News & Politics	institutional media	Simplified Chinese	3439	190645271	2.84658	0.573059	1	0	0	0	1044
2020-01-11	1947	72897	537	1	0	60.4	News & Politics	institutional media	Simplified Chinese	3439	190645271	2.86301	0.573059	1	0	0	0	1044
2020-01-30	1431	49773	999	1	1	60.4	News & Politics	institutional media	Simplified Chinese	3439	190645271	2.91507	0.573059	1	0	0	0	1044
2020-02-20	907	29993	478	1	1	60.4	News & Politics	institutional media	Simplified Chinese	3439	190645271	2.9726	0.573059	1	0	0	0	1044
2020-02-10	2413	76629	1391	1	1	60.4	News & Politics	institutional media	Simplified Chinese	3439	190645271	2.94521	0.573059	1	0	0	0	1044
2020-01-28	974	32081	325	1	1	60.4	News & Politics	institutional media	Simplified Chinese	3439	190645271	2.90959	0.573059	1	0	0	0	1044
2020-01-07	967	34228	539	1	0	60.4	News & Politics	institutional media	Simplified Chinese	3439	190645271	2.85205	0.573059	1	0	0	0	1044
2020-02-05	68	4355	12	1	1	34.4	News & Politics	institutional media	Simplified Chinese	1067	14485175	9.10685	1	1	0	0	0	1045
2020-02-05	6	1712	2	1	1	34.4	News & Politics	institutional media	Simplified Chinese	1067	14485175	9.10685	1	1	0	0	0	1045
2020-02-03	9	463	0	1	1	34.4	News & Politics	institutional media	Simplified Chinese	1067	14485175	9.10137	1	1	0	0	0	1045
2020-02-11	246	14587	21	1	1	34.4	News & Politics	institutional media	Simplified Chinese	1067	14485175	9.12329	1	1	0	0	0	1045
2020-02-04	8	1164	3	1	1	34.4	News & Politics	institutional media	Simplified Chinese	1067	14485175	9.10411	1	1	0	0	0	1045
2020-02-20	17	950	1	1	1	34.4	News & Politics	institutional media	Simplified Chinese	1067	14485175	9.14795	1	1	0	0	0	1045
2020-02-04	281	18536	91	1	1	34.4	News & Politics	institutional media	Simplified Chinese	1067	14485175	9.10411	1	1	0	0	0	1045
2020-02-15	143	11868	16	1	1	34.4	News & Politics	institutional media	Simplified Chinese	1067	14485175	9.13425	1	1	0	0	0	1045
2020-01-31	53	5870	7	1	1	34.4	News & Politics	institutional media	Simplified Chinese	1067	14485175	9.09315	1	1	0	0	0	1045
2020-02-04	4	499	1	1	1	34.4	News & Politics	institutional media	Simplified Chinese	1067	14485175	9.10411	1	1	0	0	0	1045
2020-02-15	69	3376	23	1	1	34.4	News & Politics	institutional media	Simplified Chinese	1067	14485175	9.13425	1	1	0	0	0	1045
2020-02-02	16	2469	4	1	1	34.4	News & Politics	institutional media	Simplified Chinese	1067	14485175	9.09863	1	1	0	0	0	1045
2020-01-31	0	606	1	1	1	34.4	News & Politics	institutional media	Simplified Chinese	1067	14485175	9.09315	1	1	0	0	0	1045
2020-02-04	2	634	0	1	1	34.4	News & Politics	institutional media	Simplified Chinese	1067	14485175	9.10411	1	1	0	0	0	1045
2020-02-03	17	797	12	1	1	34.4	News & Politics	institutional media	Simplified Chinese	1067	14485175	9.10137	1	1	0	0	0	1045
2020-02-20	32	1371	3	1	1	34.4	News & Politics	institutional media	Simplified Chinese	1067	14485175	9.14795	1	1	0	0	0	1045
2020-02-04	5	602	0	1	1	34.4	News & Politics	institutional media	Simplified Chinese	1067	14485175	9.10411	1	1	0	0	0	1045
2020-02-02	1170	74862	335	1	1	34.4	News & Politics	institutional media	Simplified Chinese	1067	14485175	9.09863	1	1	0	0	0	1045
2020-02-02	9	8756	14	1	1	34.4	News & Politics	institutional media	Simplified Chinese	1067	14485175	9.09863	1	1	0	0	0	1045
2020-02-09	28	2013	10	1	1	34.4	News & Politics	institutional media	Simplified Chinese	1067	14485175	9.11781	1	1	0	0	0	1045
2020-02-18	34	1124	3	1	1	34.4	News & Politics	institutional media	Simplified Chinese	1067	14485175	9.14247	1	1	0	0	0	1045
2020-01-30	3	1022	6	1	1	34.4	News & Politics	institutional media	Simplified Chinese	1067	14485175	9.09041	1	1	0	0	0	1045
2020-02-02	294	24779	141	1	1	34.4	News & Politics	institutional media	Simplified Chinese	1067	14485175	9.09863	1	1	0	0	0	1045
2020-02-20	85	4897	8	1	1	34.4	News & Politics	institutional media	Simplified Chinese	1067	14485175	9.14795	1	1	0	0	0	1045
2020-01-30	85	4108	12	1	1	34.4	News & Politics	institutional media	Simplified Chinese	1067	14485175	9.09041	1	1	0	0	0	1045
2020-02-04	5	327	2	1	1	34.4	News & Politics	institutional media	Simplified Chinese	1067	14485175	9.10411	1	1	0	0	0	1045
2020-02-17	48	2866	5	1	1	34.4	News & Politics	institutional media	Simplified Chinese	1067	14485175	9.13973	1	1	0	0	0	1045
2020-02-02	42	9425	36	1	1	34.4	News & Politics	institutional media	Simplified Chinese	1067	14485175	9.09863	1	1	0	0	0	1045
2020-02-04	7	492	0	1	1	34.4	News & Politics	institutional media	Simplified Chinese	1067	14485175	9.10411	1	1	0	0	0	1045
2020-02-05	39	6752	62	1	1	34.4	News & Politics	institutional media	Simplified Chinese	1067	14485175	9.10685	1	1	0	0	0	1045
2020-02-05	8	1625	4	1	1	34.4	News & Politics	institutional media	Simplified Chinese	1067	14485175	9.10685	1	1	0	0	0	1045
2020-02-03	17	954	5	1	1	34.4	News & Politics	institutional media	Simplified Chinese	1067	14485175	9.10137	1	1	0	0	0	1045
2020-02-05	19	1653	4	1	1	34.4	News & Politics	institutional media	Simplified Chinese	1067	14485175	9.10685	1	1	0	0	0	1045
2020-02-11	1886	182317	84	1	1	34.4	News & Politics	institutional media	Simplified Chinese	1067	14485175	9.12329	1	1	0	0	0	1045
2020-02-05	38	3009	7	1	1	34.4	News & Politics	institutional media	Simplified Chinese	1067	14485175	9.10685	1	1	0	0	0	1045
2020-02-04	76	10655	0	1	1	34.4	News & Politics	institutional media	Simplified Chinese	1067	14485175	9.10411	1	1	0	0	0	1045
2020-02-04	9	592	1	1	1	34.4	News & Politics	institutional media	Simplified Chinese	1067	14485175	9.10411	1	1	0	0	0	1045
2020-02-20	10	768	2	1	1	34.4	News & Politics	institutional media	Simplified Chinese	1067	14485175	9.14795	1	1	0	0	0	1045
2020-01-30	16	2699	1	1	1	34.4	News & Politics	institutional media	Simplified Chinese	1067	14485175	9.09041	1	1	0	0	0	1045
2020-02-20	151	6800	8	1	1	34.4	News & Politics	institutional media	Simplified Chinese	1067	14485175	9.14795	1	1	0	0	0	1045
2020-02-03	21	1387	7	1	1	34.4	News & Politics	institutional media	Simplified Chinese	1067	14485175	9.10137	1	1	0	0	0	1045
2020-02-15	83	2766	3	1	0	34.4	News & Politics	institutional media	Simplified Chinese	1067	14485175	9.13425	1	1	0	0	0	1045
2020-02-04	50	2230	8	1	1	34.4	News & Politics	institutional media	Simplified Chinese	1067	14485175	9.10411	1	1	0	0	0	1045
2020-02-17	612	56968	142	1	1	34.4	News & Politics	institutional media	Simplified Chinese	1067	14485175	9.13973	1	1	0	0	0	1045
2020-02-03	62	4422	9	1	1	34.4	News & Politics	institutional media	Simplified Chinese	1067	14485175	9.10137	1	1	0	0	0	1045
2020-01-31	12	4200	38	1	1	34.4	News & Politics	institutional media	Simplified Chinese	1067	14485175	9.09315	1	1	0	0	0	1045
2020-02-01	1	493	0	1	1	34.4	News & Politics	institutional media	Simplified Chinese	1067	14485175	9.09589	1	1	0	0	0	1045
2020-02-04	12	2187	3	1	1	34.4	News & Politics	institutional media	Simplified Chinese	1067	14485175	9.10411	1	1	0	0	0	1045
2020-02-04	8	619	0	1	1	34.4	News & Politics	institutional media	Simplified Chinese	1067	14485175	9.10411	1	1	0	0	0	1045
2020-02-16	3640	268490	298	1	1	34.4	News & Politics	institutional media	Simplified Chinese	1067	14485175	9.13699	1	1	0	0	0	1045
2020-02-01	8	1793	1	1	1	34.4	News & Politics	institutional media	Simplified Chinese	1067	14485175	9.09589	1	1	0	0	0	1045
2020-02-05	7	826	0	1	1	34.4	News & Politics	institutional media	Simplified Chinese	1067	14485175	9.10685	1	1	0	0	0	1045
2020-02-05	12	1204	1	1	1	34.4	News & Politics	institutional media	Simplified Chinese	1067	14485175	9.10685	1	1	0	0	0	1045
2020-02-03	24	1598	3	1	1	34.4	News & Politics	institutional media	Simplified Chinese	1067	14485175	9.10137	1	1	0	0	0	1045
2020-02-07	12	1207	2	1	1	34.4	News & Politics	institutional media	Simplified Chinese	1067	14485175	9.11233	1	1	0	0	0	1045
2020-02-20	163	7744	4	1	1	34.4	News & Politics	institutional media	Simplified Chinese	1067	14485175	9.14795	1	1	0	0	0	1045
2020-02-17	70	4464	6	1	1	34.4	News & Politics	institutional media	Simplified Chinese	1067	14485175	9.13973	1	1	0	0	0	1045
2020-01-30	25	2265	5	1	1	34.4	News & Politics	institutional media	Simplified Chinese	1067	14485175	9.09041	1	1	0	0	0	1045
2020-02-03	224	20634	20	1	1	34.4	News & Politics	institutional media	Simplified Chinese	1067	14485175	9.10137	1	1	0	0	0	1045
2020-01-31	17	1837	13	1	1	34.4	News & Politics	institutional media	Simplified Chinese	1067	14485175	9.09315	1	1	0	0	0	1045
2020-02-04	588	25415	92	1	0	34.4	News & Politics	institutional media	Simplified Chinese	1067	14485175	9.10411	1	1	0	0	0	1045
2020-02-05	4	493	1	1	1	34.4	News & Politics	institutional media	Simplified Chinese	1067	14485175	9.10685	1	1	0	0	0	1045
2020-02-01	2	790	1	1	1	34.4	News & Politics	institutional media	Simplified Chinese	1067	14485175	9.09589	1	1	0	0	0	1045
2020-02-03	53	5583	0	1	1	34.4	News & Politics	institutional media	Simplified Chinese	1067	14485175	9.10137	1	1	0	0	0	1045
2020-02-04	3	441	0	1	1	34.4	News & Politics	institutional media	Simplified Chinese	1067	14485175	9.10411	1	1	0	0	0	1045
2020-02-09	42	1748	8	1	1	34.4	News & Politics	institutional media	Simplified Chinese	1067	14485175	9.11781	1	1	0	0	0	1045
2020-02-20	279	20892	53	1	1	34.4	News & Politics	institutional media	Simplified Chinese	1067	14485175	9.14795	1	1	0	0	0	1045
2020-02-05	23	1832	2	1	1	34.4	News & Politics	institutional media	Simplified Chinese	1067	14485175	9.10685	1	1	0	0	0	1045
2020-02-04	9	1330	4	1	1	34.4	News & Politics	institutional media	Simplified Chinese	1067	14485175	9.10411	1	1	0	0	0	1045
2020-02-04	29	2333	6	1	1	34.4	News & Politics	institutional media	Simplified Chinese	1067	14485175	9.10411	1	1	0	0	0	1045
2020-02-02	38	4774	7	1	1	34.4	News & Politics	institutional media	Simplified Chinese	1067	14485175	9.09863	1	1	0	0	0	1045
2020-02-12	1341	86340	97	1	1	34.4	News & Politics	institutional media	Simplified Chinese	1067	14485175	9.12603	1	1	0	0	0	1045
2020-01-30	16	1834	12	1	1	34.4	News & Politics	institutional media	Simplified Chinese	1067	14485175	9.09041	1	1	0	0	0	1045
2020-02-05	39	5557	13	1	1	34.4	News & Politics	institutional media	Simplified Chinese	1067	14485175	9.10685	1	1	0	0	0	1045
2020-02-05	53	4717	8	1	1	34.4	News & Politics	institutional media	Simplified Chinese	1067	14485175	9.10685	1	1	0	0	0	1045
2020-02-17	18	2204	2	1	1	34.4	News & Politics	institutional media	Simplified Chinese	1067	14485175	9.13973	1	1	0	0	0	1045
2020-02-04	48	8943	4	1	1	34.4	News & Politics	institutional media	Simplified Chinese	1067	14485175	9.10411	1	1	0	0	0	1045
2020-02-20	55	2758	5	1	1	34.4	News & Politics	institutional media	Simplified Chinese	1067	14485175	9.14795	1	1	0	0	0	1045
2020-02-05	10	1541	3	1	0	34.4	News & Politics	institutional media	Simplified Chinese	1067	14485175	9.10685	1	1	0	0	0	1045
2020-02-07	33	2761	1	1	1	34.4	News & Politics	institutional media	Simplified Chinese	1067	14485175	9.11233	1	1	0	0	0	1045
2020-01-31	4	891	2	1	1	34.4	News & Politics	institutional media	Simplified Chinese	1067	14485175	9.09315	1	1	0	0	0	1045
2020-02-20	54	3841	1	1	1	34.4	News & Politics	institutional media	Simplified Chinese	1067	14485175	9.14795	1	1	0	0	0	1045
2020-02-09	32	1535	6	1	0	34.4	News & Politics	institutional media	Simplified Chinese	1067	14485175	9.11781	1	1	0	0	0	1045
2020-02-05	47	5439	22	1	1	34.4	News & Politics	institutional media	Simplified Chinese	1067	14485175	9.10685	1	1	0	0	0	1045
2020-02-09	414	21850	278	1	1	34.4	News & Politics	institutional media	Simplified Chinese	1067	14485175	9.11781	1	1	0	0	0	1045
2020-01-10	7	766	1	1	0	34.4	News & Politics	institutional media	Simplified Chinese	1067	14485175	9.03562	1	1	0	0	0	1045
2020-02-17	279	26649	6	1	1	34.4	News & Politics	institutional media	Simplified Chinese	1067	14485175	9.13973	1	1	0	0	0	1045
2020-02-01	116	10677	66	1	1	34.4	News & Politics	institutional media	Simplified Chinese	1067	14485175	9.09589	1	1	0	0	0	1045
2020-02-16	47	2011	8	1	1	34.4	News & Politics	institutional media	Simplified Chinese	1067	14485175	9.13699	1	1	0	0	0	1045
2020-02-17	43	2119	12	1	1	34.4	News & Politics	institutional media	Simplified Chinese	1067	14485175	9.13973	1	1	0	0	0	1045
2020-02-01	27	20190	26	1	1	34.4	News & Politics	institutional media	Simplified Chinese	1067	14485175	9.09589	1	1	0	0	0	1045
2020-02-02	3	905	0	1	0	34.4	News & Politics	institutional media	Simplified Chinese	1067	14485175	9.09863	1	1	0	0	0	1045
2020-02-12	160	9110	38	1	1	34.4	News & Politics	institutional media	Simplified Chinese	1067	14485175	9.12603	1	1	0	0	0	1045
2020-02-04	22	2610	8	1	1	34.4	News & Politics	institutional media	Simplified Chinese	1067	14485175	9.10411	1	1	0	0	0	1045
2020-01-31	99	16581	11	1	1	34.4	News & Politics	institutional media	Simplified Chinese	1067	14485175	9.09315	1	1	0	0	0	1045
2020-02-03	6	468	3	1	1	34.4	News & Politics	institutional media	Simplified Chinese	1067	14485175	9.10137	1	1	0	0	0	1045
2020-02-04	14	3697	10	1	1	34.4	News & Politics	institutional media	Simplified Chinese	1067	14485175	9.10411	1	1	0	0	0	1045
2020-02-05	2000	176227	502	1	1	34.4	News & Politics	institutional media	Simplified Chinese	1067	14485175	9.10685	1	1	0	0	0	1045
2020-02-04	6	831	3	1	1	34.4	News & Politics	institutional media	Simplified Chinese	1067	14485175	9.10411	1	1	0	0	0	1045
2020-02-02	12	4111	0	1	1	34.4	News & Politics	institutional media	Simplified Chinese	1067	14485175	9.09863	1	1	0	0	0	1045
2020-02-11	16	1314	2	1	1	34.4	News & Politics	institutional media	Simplified Chinese	1067	14485175	9.12329	1	1	0	0	0	1045
2020-02-17	607	29966	46	1	1	34.4	News & Politics	institutional media	Simplified Chinese	1067	14485175	9.13973	1	1	0	0	0	1045
2020-02-01	8	1023	2	1	1	34.4	News & Politics	institutional media	Simplified Chinese	1067	14485175	9.09589	1	1	0	0	0	1045
2020-02-20	8	402	0	1	0	34.4	News & Politics	institutional media	Simplified Chinese	1067	14485175	9.14795	1	1	0	0	0	1045
2020-02-17	127	8364	6	1	1	34.4	News & Politics	institutional media	Simplified Chinese	1067	14485175	9.13973	1	1	0	0	0	1045
2020-02-01	2	1107	1	1	1	34.4	News & Politics	institutional media	Simplified Chinese	1067	14485175	9.09589	1	1	0	0	0	1045
2020-02-03	1	34	0	1	1	34.4	News & Politics	institutional media	Simplified Chinese	1067	14485175	9.10137	1	1	0	0	0	1045
2020-02-03	5	763	0	1	1	34.4	News & Politics	institutional media	Simplified Chinese	1067	14485175	9.10137	1	1	0	0	0	1045
2020-02-20	517	81912	22	1	1	34.4	News & Politics	institutional media	Simplified Chinese	1067	14485175	9.14795	1	1	0	0	0	1045
2020-02-04	51	3294	2	1	1	34.4	News & Politics	institutional media	Simplified Chinese	1067	14485175	9.10411	1	1	0	0	0	1045
2020-01-31	71	15496	13	1	1	34.4	News & Politics	institutional media	Simplified Chinese	1067	14485175	9.09315	1	1	0	0	0	1045
2020-02-04	18	742	4	1	1	34.4	News & Politics	institutional media	Simplified Chinese	1067	14485175	9.10411	1	1	0	0	0	1045
2020-02-02	5	671	0	1	1	34.4	News & Politics	institutional media	Simplified Chinese	1067	14485175	9.09863	1	1	0	0	0	1045
2020-02-19	30	1517	2	1	1	34.4	News & Politics	institutional media	Simplified Chinese	1067	14485175	9.14521	1	1	0	0	0	1045
2020-02-03	4	573	1	1	1	34.4	News & Politics	institutional media	Simplified Chinese	1067	14485175	9.10137	1	1	0	0	0	1045
2020-01-31	37	4202	7	1	1	34.4	News & Politics	institutional media	Simplified Chinese	1067	14485175	9.09315	1	1	0	0	0	1045
2020-02-03	571	56868	103	1	1	34.4	News & Politics	institutional media	Simplified Chinese	1067	14485175	9.10137	1	1	0	0	0	1045
2020-02-17	533	32276	14	1	1	34.4	News & Politics	institutional media	Simplified Chinese	1067	14485175	9.13973	1	1	0	0	0	1045
2020-02-01	1	581	1	1	1	34.4	News & Politics	institutional media	Simplified Chinese	1067	14485175	9.09589	1	1	0	0	0	1045
2020-02-04	28	1395	5	1	1	34.4	News & Politics	institutional media	Simplified Chinese	1067	14485175	9.10411	1	1	0	0	0	1045
2020-02-04	17	953	0	1	1	34.4	News & Politics	institutional media	Simplified Chinese	1067	14485175	9.10411	1	1	0	0	0	1045
2020-02-10	26	2114	7	1	1	34.4	News & Politics	institutional media	Simplified Chinese	1067	14485175	9.12055	1	1	0	0	0	1045
2020-02-20	9	375	0	1	1	34.4	News & Politics	institutional media	Simplified Chinese	1067	14485175	9.14795	1	1	0	0	0	1045
2020-02-02	23	4942	3	1	1	34.4	News & Politics	institutional media	Simplified Chinese	1067	14485175	9.09863	1	1	0	0	0	1045
2020-02-02	17	1591	1	1	1	34.4	News & Politics	institutional media	Simplified Chinese	1067	14485175	9.09863	1	1	0	0	0	1045
2020-02-02	248	20625	19	1	1	34.4	News & Politics	institutional media	Simplified Chinese	1067	14485175	9.09863	1	1	0	0	0	1045
2020-02-03	3	504	0	1	1	34.4	News & Politics	institutional media	Simplified Chinese	1067	14485175	9.10137	1	1	0	0	0	1045
2020-01-22	2	293	0	1	0	34.4	News & Politics	institutional media	Simplified Chinese	1067	14485175	9.06849	1	1	0	0	0	1045
2020-01-30	747	40289	387	1	0	34.4	News & Politics	institutional media	Simplified Chinese	1067	14485175	9.09041	1	1	0	0	0	1045
2020-01-04	41	11297	2	1	0	145	News & Politics	institutional media	Simplified Chinese	27584	696535792	6.00548	0.999243	1	0	0	0	1047
2020-01-29	2	608	0	1	0	145	News & Politics	institutional media	Simplified Chinese	27584	696535792	6.07397	0.999243	1	0	0	0	1047
2020-01-30	100	11235	0	1	0	145	News & Politics	institutional media	Simplified Chinese	27584	696535792	6.07671	0.999243	1	0	0	0	1047
2020-01-19	0	122	0	1	0	145	News & Politics	institutional media	Simplified Chinese	27584	696535792	6.04658	0.999243	1	0	0	0	1047
2020-02-07	1	347	0	1	0	145	News & Politics	institutional media	Simplified Chinese	27584	696535792	6.09863	0.999243	1	0	0	0	1047
2020-02-06	11	1635	1	1	0	145	News & Politics	institutional media	Simplified Chinese	27584	696535792	6.09589	0.999243	1	0	0	0	1047
2020-02-04	3	408	0	1	0	145	News & Politics	institutional media	Simplified Chinese	27584	696535792	6.09041	0.999243	1	0	0	0	1047
2020-02-09	3	347	0	1	0	145	News & Politics	institutional media	Simplified Chinese	27584	696535792	6.10411	0.999243	1	0	0	0	1047
2020-02-05	5	440	0	1	0	145	News & Politics	institutional media	Simplified Chinese	27584	696535792	6.09315	0.999243	1	0	0	0	1047
2020-02-06	0	559	0	1	0	145	News & Politics	institutional media	Simplified Chinese	27584	696535792	6.09589	0.999243	1	0	0	0	1047
2020-02-03	12	1729	0	1	0	145	News & Politics	institutional media	Simplified Chinese	27584	696535792	6.08767	0.999243	1	0	0	0	1047
2020-01-27	463	24348	1	1	0	145	News & Politics	institutional media	Simplified Chinese	27584	696535792	6.06849	0.999243	1	0	0	0	1047
2020-01-11	62	17431	4	1	0	145	News & Politics	institutional media	Simplified Chinese	27584	696535792	6.02466	0.999243	1	0	0	0	1047
2020-02-07	10	1071	0	1	0	145	News & Politics	institutional media	Simplified Chinese	27584	696535792	6.09863	0.999243	1	0	0	0	1047
2020-02-03	7	189	0	1	0	145	News & Politics	institutional media	Simplified Chinese	27584	696535792	6.08767	0.999243	1	0	0	0	1047
2020-02-09	278	23114		1	1	145	News & Politics	institutional media	Simplified Chinese	27584	696535792	6.10411	0.999243	1	0	0	0	1047
2020-02-05	2	420	0	1	0	145	News & Politics	institutional media	Simplified Chinese	27584	696535792	6.09315	0.999243	1	0	0	0	1047
2020-02-02	795	133092	4	1	0	145	News & Politics	institutional media	Simplified Chinese	27584	696535792	6.08493	0.999243	1	0	0	0	1047
2020-01-12	0	261	0	1	0	145	News & Politics	institutional media	Simplified Chinese	27584	696535792	6.0274	0.999243	1	0	0	0	1047
2020-01-29	3	352	0	1	0	145	News & Politics	institutional media	Simplified Chinese	27584	696535792	6.07397	0.999243	1	0	0	0	1047
2020-01-29	2	282	0	1	0	145	News & Politics	institutional media	Simplified Chinese	27584	696535792	6.07397	0.999243	1	0	0	0	1047
2020-01-31	2	685	0	1	0	145	News & Politics	institutional media	Simplified Chinese	27584	696535792	6.07945	0.999243	1	0	0	0	1047
2020-01-27	460	451057	1	1	0	145	News & Politics	institutional media	Simplified Chinese	27584	696535792	6.06849	0.999243	1	0	0	0	1047
2020-02-06	10	766	0	1	0	145	News & Politics	institutional media	Simplified Chinese	27584	696535792	6.09589	0.999243	1	0	0	0	1047
2020-01-07	3181	637947	336	1	0	145	News & Politics	institutional media	Simplified Chinese	27584	696535792	6.0137	0.999243	1	0	0	0	1047
2020-01-02	3	391	0	1	0	145	News & Politics	institutional media	Simplified Chinese	27584	696535792	6	0.999243	1	0	0	0	1047
2020-01-28	7533	1306898	37	1	0	145	News & Politics	institutional media	Simplified Chinese	27584	696535792	6.07123	0.999243	1	0	0	0	1047
2020-01-27	312	20655	7	1	0	145	News & Politics	institutional media	Simplified Chinese	27584	696535792	6.06849	0.999243	1	0	0	0	1047
2020-02-06	0	284	0	1	0	145	News & Politics	institutional media	Simplified Chinese	27584	696535792	6.09589	0.999243	1	0	0	0	1047
2020-01-30	6	1597	0	1	0	145	News & Politics	institutional media	Simplified Chinese	27584	696535792	6.07671	0.999243	1	0	0	0	1047
2020-02-04	8	2368	0	1	0	145	News & Politics	institutional media	Simplified Chinese	27584	696535792	6.09041	0.999243	1	0	0	0	1047
2020-01-19	85	5420		1	0	145	News & Politics	institutional media	Simplified Chinese	27584	696535792	6.04658	0.999243	1	0	0	0	1047
2020-01-24	28	5172	0	1	0	145	News & Politics	institutional media	Simplified Chinese	27584	696535792	6.06027	0.999243	1	0	0	0	1047
2020-01-04	31	10661	2	1	0	145	News & Politics	institutional media	Simplified Chinese	27584	696535792	6.00548	0.999243	1	0	0	0	1047
2020-01-30	3	165	0	1	0	145	News & Politics	institutional media	Simplified Chinese	27584	696535792	6.07671	0.999243	1	0	0	0	1047
2020-01-11	15	7032	0	1	0	145	News & Politics	institutional media	Simplified Chinese	27584	696535792	6.02466	0.999243	1	0	0	0	1047
2020-01-12	3	185	0	1	0	145	News & Politics	institutional media	Simplified Chinese	27584	696535792	6.0274	0.999243	1	0	0	0	1047
2020-02-09	7	686	0	1	0	145	News & Politics	institutional media	Simplified Chinese	27584	696535792	6.10411	0.999243	1	0	0	0	1047
2020-01-29	4	664	0	1	0	145	News & Politics	institutional media	Simplified Chinese	27584	696535792	6.07397	0.999243	1	0	0	0	1047
2020-01-19	2	147	0	1	0	145	News & Politics	institutional media	Simplified Chinese	27584	696535792	6.04658	0.999243	1	0	0	0	1047
2020-02-04	3	526	0	1	0	145	News & Politics	institutional media	Simplified Chinese	27584	696535792	6.09041	0.999243	1	0	0	0	1047
2020-01-12	1	184	1	1	0	145	News & Politics	institutional media	Simplified Chinese	27584	696535792	6.0274	0.999243	1	0	0	0	1047
2020-02-06	3	363	0	1	0	145	News & Politics	institutional media	Simplified Chinese	27584	696535792	6.09589	0.999243	1	0	0	0	1047
2020-01-31	0	307	0	1	0	145	News & Politics	institutional media	Simplified Chinese	27584	696535792	6.07945	0.999243	1	0	0	0	1047
2020-01-26	2	647	0	1	0	145	News & Politics	institutional media	Simplified Chinese	27584	696535792	6.06575	0.999243	1	0	0	0	1047
2020-01-17	68	20136	2	1	0	145	News & Politics	institutional media	Simplified Chinese	27584	696535792	6.0411	0.999243	1	0	0	0	1047
2020-01-31	33	3586	0	1	0	145	News & Politics	institutional media	Simplified Chinese	27584	696535792	6.07945	0.999243	1	0	0	0	1047
2020-01-24	10	881	0	1	0	145	News & Politics	institutional media	Simplified Chinese	27584	696535792	6.06027	0.999243	1	0	0	0	1047
2020-02-09	293	41336		1	1	145	News & Politics	institutional media	Simplified Chinese	27584	696535792	6.10411	0.999243	1	0	0	0	1047
2020-01-24	32	6024	0	1	0	145	News & Politics	institutional media	Simplified Chinese	27584	696535792	6.06027	0.999243	1	0	0	0	1047
2020-02-06	3	572	3	1	0	145	News & Politics	institutional media	Simplified Chinese	27584	696535792	6.09589	0.999243	1	0	0	0	1047
2020-02-05	3	404	0	1	0	145	News & Politics	institutional media	Simplified Chinese	27584	696535792	6.09315	0.999243	1	0	0	0	1047
2020-02-05	19	1686	0	1	0	145	News & Politics	institutional media	Simplified Chinese	27584	696535792	6.09315	0.999243	1	0	0	0	1047
2020-01-14	4958	1042498	191	1	0	145	News & Politics	institutional media	Simplified Chinese	27584	696535792	6.03288	0.999243	1	0	0	0	1047
2020-01-28	2	329	0	1	0	145	News & Politics	institutional media	Simplified Chinese	27584	696535792	6.07123	0.999243	1	0	0	0	1047
2020-01-12	10	1497	0	1	0	145	News & Politics	institutional media	Simplified Chinese	27584	696535792	6.0274	0.999243	1	0	0	0	1047
2020-02-03	327	73147	3	1	0	145	News & Politics	institutional media	Simplified Chinese	27584	696535792	6.08767	0.999243	1	0	0	0	1047
2020-01-11	24	5975	0	1	0	145	News & Politics	institutional media	Simplified Chinese	27584	696535792	6.02466	0.999243	1	0	0	0	1047
2020-01-24	40	5571	0	1	0	145	News & Politics	institutional media	Simplified Chinese	27584	696535792	6.06027	0.999243	1	0	0	0	1047
2020-01-19	1	164	0	1	0	145	News & Politics	institutional media	Simplified Chinese	27584	696535792	6.04658	0.999243	1	0	0	0	1047
2020-02-09	1	305	0	1	0	145	News & Politics	institutional media	Simplified Chinese	27584	696535792	6.10411	0.999243	1	0	0	0	1047
2020-02-06	1	322	0	1	0	145	News & Politics	institutional media	Simplified Chinese	27584	696535792	6.09589	0.999243	1	0	0	0	1047
2020-02-04	2	245	0	1	0	145	News & Politics	institutional media	Simplified Chinese	27584	696535792	6.09041	0.999243	1	0	0	0	1047
2020-01-29	17	1097	0	1	0	145	News & Politics	institutional media	Simplified Chinese	27584	696535792	6.07397	0.999243	1	0	0	0	1047
2020-01-29	24	2467	1	1	0	145	News & Politics	institutional media	Simplified Chinese	27584	696535792	6.07397	0.999243	1	0	0	0	1047
2020-01-22	12	595	0	1	0	145	News & Politics	institutional media	Simplified Chinese	27584	696535792	6.05479	0.999243	1	0	0	0	1047
2020-01-30	1	148	0	1	0	145	News & Politics	institutional media	Simplified Chinese	27584	696535792	6.07671	0.999243	1	0	0	0	1047
2020-01-26	11	1792	0	1	0	145	News & Politics	institutional media	Simplified Chinese	27584	696535792	6.06575	0.999243	1	0	0	0	1047
2020-02-03	21	4069	1	1	0	145	News & Politics	institutional media	Simplified Chinese	27584	696535792	6.08767	0.999243	1	0	0	0	1047
2020-01-29	2	478	0	1	0	145	News & Politics	institutional media	Simplified Chinese	27584	696535792	6.07397	0.999243	1	0	0	0	1047
2020-02-02	39	3848	0	1	0	145	News & Politics	institutional media	Simplified Chinese	27584	696535792	6.08493	0.999243	1	0	0	0	1047
2020-02-02	121	36969	0	1	0	145	News & Politics	institutional media	Simplified Chinese	27584	696535792	6.08493	0.999243	1	0	0	0	1047
2020-01-30	8	320	0	1	0	145	News & Politics	institutional media	Simplified Chinese	27584	696535792	6.07671	0.999243	1	0	0	0	1047
2020-01-30	8	838	0	1	0	145	News & Politics	institutional media	Simplified Chinese	27584	696535792	6.07671	0.999243	1	0	0	0	1047
2020-01-29	4	363	0	1	0	145	News & Politics	institutional media	Simplified Chinese	27584	696535792	6.07397	0.999243	1	0	0	0	1047
2020-01-28	8	1538	0	1	0	145	News & Politics	institutional media	Simplified Chinese	27584	696535792	6.07123	0.999243	1	0	0	0	1047
2020-01-21	155	17125		1	0	145	News & Politics	institutional media	Simplified Chinese	27584	696535792	6.05205	0.999243	1	0	0	0	1047
2020-01-19	0	238	0	1	0	145	News & Politics	institutional media	Simplified Chinese	27584	696535792	6.04658	0.999243	1	0	0	0	1047
2019-12-31	98	4225		1	0	145	News & Politics	institutional media	Simplified Chinese	27584	696535792	5.99452	0.999243	1	0	0	0	1047
2020-02-09	7	908	0	1	0	145	News & Politics	institutional media	Simplified Chinese	27584	696535792	6.10411	0.999243	1	0	0	0	1047
2020-01-27	1441	143586	15	1	0	145	News & Politics	institutional media	Simplified Chinese	27584	696535792	6.06849	0.999243	1	0	0	0	1047
2020-01-19	5	1095	0	1	0	145	News & Politics	institutional media	Simplified Chinese	27584	696535792	6.04658	0.999243	1	0	0	0	1047
2020-01-01	22	1009	0	1	0	145	News & Politics	institutional media	Simplified Chinese	27584	696535792	5.99726	0.999243	1	0	0	0	1047
2020-01-23	240	36787		1	0	145	News & Politics	institutional media	Simplified Chinese	27584	696535792	6.05753	0.999243	1	0	0	0	1047
2020-02-05	3	415	0	1	0	145	News & Politics	institutional media	Simplified Chinese	27584	696535792	6.09315	0.999243	1	0	0	0	1047
2020-02-03	0	153	0	1	0	145	News & Politics	institutional media	Simplified Chinese	27584	696535792	6.08767	0.999243	1	0	0	0	1047
2020-02-05	28	5387	0	1	0	145	News & Politics	institutional media	Simplified Chinese	27584	696535792	6.09315	0.999243	1	0	0	0	1047
2020-02-05	10	605	0	1	0	145	News & Politics	institutional media	Simplified Chinese	27584	696535792	6.09315	0.999243	1	0	0	0	1047
2020-01-29	0	346	0	1	0	145	News & Politics	institutional media	Simplified Chinese	27584	696535792	6.07397	0.999243	1	0	0	0	1047
2020-02-09	3	429	0	1	0	145	News & Politics	institutional media	Simplified Chinese	27584	696535792	6.10411	0.999243	1	0	0	0	1047
2020-02-07	4	524	0	1	0	145	News & Politics	institutional media	Simplified Chinese	27584	696535792	6.09863	0.999243	1	0	0	0	1047
2020-01-10	77	27775	0	1	0	145	News & Politics	institutional media	Simplified Chinese	27584	696535792	6.02192	0.999243	1	0	0	0	1047
2020-01-30	456	122395	3	1	0	145	News & Politics	institutional media	Simplified Chinese	27584	696535792	6.07671	0.999243	1	0	0	0	1047
2020-01-04	133	35441	14	1	0	145	News & Politics	institutional media	Simplified Chinese	27584	696535792	6.00548	0.999243	1	0	0	0	1047
2020-02-02	238	40725	2	1	0	145	News & Politics	institutional media	Simplified Chinese	27584	696535792	6.08493	0.999243	1	0	0	0	1047
2020-01-28	17	786	0	1	0	145	News & Politics	institutional media	Simplified Chinese	27584	696535792	6.07123	0.999243	1	0	0	0	1047
2020-01-24	27	3164	0	1	0	145	News & Politics	institutional media	Simplified Chinese	27584	696535792	6.06027	0.999243	1	0	0	0	1047
2020-01-26	9	2044	0	1	0	145	News & Politics	institutional media	Simplified Chinese	27584	696535792	6.06575	0.999243	1	0	0	0	1047
2020-02-09	6	369	0	1	0	145	News & Politics	institutional media	Simplified Chinese	27584	696535792	6.10411	0.999243	1	0	0	0	1047
2020-01-29	3	188	0	1	0	145	News & Politics	institutional media	Simplified Chinese	27584	696535792	6.07397	0.999243	1	0	0	0	1047
2020-02-03	10	800	0	1	0	145	News & Politics	institutional media	Simplified Chinese	27584	696535792	6.08767	0.999243	1	0	0	0	1047
2020-02-14	151	35168	0	1	0	145	News & Politics	institutional media	Simplified Chinese	27584	696535792	6.11781	0.999243	1	0	0	0	1047
2020-01-04	5	862	1	1	0	145	News & Politics	institutional media	Simplified Chinese	27584	696535792	6.00548	0.999243	1	0	0	0	1047
2020-01-05	6	911	0	1	0	145	News & Politics	institutional media	Simplified Chinese	27584	696535792	6.00822	0.999243	1	0	0	0	1047
2020-01-21	133	13510		1	0	145	News & Politics	institutional media	Simplified Chinese	27584	696535792	6.05205	0.999243	1	0	0	0	1047
2020-02-03	11	749	0	1	0	145	News & Politics	institutional media	Simplified Chinese	27584	696535792	6.08767	0.999243	1	0	0	0	1047
2020-02-04	0	153	0	1	0	145	News & Politics	institutional media	Simplified Chinese	27584	696535792	6.09041	0.999243	1	0	0	0	1047
2020-01-28	12	1704	0	1	0	145	News & Politics	institutional media	Simplified Chinese	27584	696535792	6.07123	0.999243	1	0	0	0	1047
2020-01-27	34	51847	1	1	0	145	News & Politics	institutional media	Simplified Chinese	27584	696535792	6.06849	0.999243	1	0	0	0	1047
2020-01-05	40	3879		1	0	145	News & Politics	institutional media	Simplified Chinese	27584	696535792	6.00822	0.999243	1	0	0	0	1047
2020-02-16	144	13930		1	1	145	News & Politics	institutional media	Simplified Chinese	27584	696535792	6.12329	0.999243	1	0	0	0	1047
2020-01-29	2	221	0	1	0	145	News & Politics	institutional media	Simplified Chinese	27584	696535792	6.07397	0.999243	1	0	0	0	1047
2020-02-06	5	332	0	1	0	145	News & Politics	institutional media	Simplified Chinese	27584	696535792	6.09589	0.999243	1	0	0	0	1047
2020-01-28	610	88137	2	1	0	145	News & Politics	institutional media	Simplified Chinese	27584	696535792	6.07123	0.999243	1	0	0	0	1047
2020-01-28	2	505	0	1	0	145	News & Politics	institutional media	Simplified Chinese	27584	696535792	6.07123	0.999243	1	0	0	0	1047
2020-01-30	2	378	0	1	0	145	News & Politics	institutional media	Simplified Chinese	27584	696535792	6.07671	0.999243	1	0	0	0	1047
2020-02-09	4	445	0	1	0	145	News & Politics	institutional media	Simplified Chinese	27584	696535792	6.10411	0.999243	1	0	0	0	1047
2020-01-12	1	153	0	1	0	145	News & Politics	institutional media	Simplified Chinese	27584	696535792	6.0274	0.999243	1	0	0	0	1047
2020-01-30	2	341	0	1	0	145	News & Politics	institutional media	Simplified Chinese	27584	696535792	6.07671	0.999243	1	0	0	0	1047
2020-01-30	13	899	0	1	0	145	News & Politics	institutional media	Simplified Chinese	27584	696535792	6.07671	0.999243	1	0	0	0	1047
2020-02-05	3	350	0	1	0	145	News & Politics	institutional media	Simplified Chinese	27584	696535792	6.09315	0.999243	1	0	0	0	1047
2020-02-03	0	199	0	1	0	145	News & Politics	institutional media	Simplified Chinese	27584	696535792	6.08767	0.999243	1	0	0	0	1047
2020-01-28	3	376	0	1	0	145	News & Politics	institutional media	Simplified Chinese	27584	696535792	6.07123	0.999243	1	0	0	0	1047
2020-01-28	3	449	0	1	0	145	News & Politics	institutional media	Simplified Chinese	27584	696535792	6.07123	0.999243	1	0	0	0	1047
2020-01-23	8	751	0	1	0	145	News & Politics	institutional media	Simplified Chinese	27584	696535792	6.05753	0.999243	1	0	0	0	1047
2020-01-24	114	11676	0	1	0	145	News & Politics	institutional media	Simplified Chinese	27584	696535792	6.06027	0.999243	1	0	0	0	1047
2020-02-04	11	683	0	1	0	145	News & Politics	institutional media	Simplified Chinese	27584	696535792	6.09041	0.999243	1	0	0	0	1047
2020-01-28	16	1145	0	1	0	145	News & Politics	institutional media	Simplified Chinese	27584	696535792	6.07123	0.999243	1	0	0	0	1047
2020-01-26	49	2979	1	1	0	145	News & Politics	institutional media	Simplified Chinese	27584	696535792	6.06575	0.999243	1	0	0	0	1047
2020-01-28	3	333	0	1	0	145	News & Politics	institutional media	Simplified Chinese	27584	696535792	6.07123	0.999243	1	0	0	0	1047
2020-01-12	73	5068		1	0	145	News & Politics	institutional media	Simplified Chinese	27584	696535792	6.0274	0.999243	1	0	0	0	1047
2020-01-21	13	1955	2	1	0	145	News & Politics	institutional media	Simplified Chinese	27584	696535792	6.05205	0.999243	1	0	0	0	1047
2020-01-30	2	295	0	1	0	145	News & Politics	institutional media	Simplified Chinese	27584	696535792	6.07671	0.999243	1	0	0	0	1047
2020-02-05	12	1234	0	1	0	145	News & Politics	institutional media	Simplified Chinese	27584	696535792	6.09315	0.999243	1	0	0	0	1047
2020-01-26	1882	199046	7	1	0	145	News & Politics	institutional media	Simplified Chinese	27584	696535792	6.06575	0.999243	1	0	0	0	1047
2020-01-28	6	991	0	1	0	145	News & Politics	institutional media	Simplified Chinese	27584	696535792	6.07123	0.999243	1	0	0	0	1047
2020-02-02	50	16778	0	1	0	145	News & Politics	institutional media	Simplified Chinese	27584	696535792	6.08493	0.999243	1	0	0	0	1047
2020-01-21	166	20287		1	0	145	News & Politics	institutional media	Simplified Chinese	27584	696535792	6.05205	0.999243	1	0	0	0	1047
2020-02-14	181	40082	3	1	0	145	News & Politics	institutional media	Simplified Chinese	27584	696535792	6.11781	0.999243	1	0	0	0	1047
2020-02-16	618	42682		1	1	145	News & Politics	institutional media	Simplified Chinese	27584	696535792	6.12329	0.999243	1	0	0	0	1047
2020-02-03	1	226	0	1	0	145	News & Politics	institutional media	Simplified Chinese	27584	696535792	6.08767	0.999243	1	0	0	0	1047
2020-01-29	6	303	0	1	0	145	News & Politics	institutional media	Simplified Chinese	27584	696535792	6.07397	0.999243	1	0	0	0	1047
2020-01-30	10	569	0	1	0	145	News & Politics	institutional media	Simplified Chinese	27584	696535792	6.07671	0.999243	1	0	0	0	1047
2020-02-05	0	151	0	1	0	145	News & Politics	institutional media	Simplified Chinese	27584	696535792	6.09315	0.999243	1	0	0	0	1047
2020-02-05	2	386	0	1	0	145	News & Politics	institutional media	Simplified Chinese	27584	696535792	6.09315	0.999243	1	0	0	0	1047
2020-01-11	68	13220	5	1	0	145	News & Politics	institutional media	Simplified Chinese	27584	696535792	6.02466	0.999243	1	0	0	0	1047
2020-01-30	3	528	0	1	0	145	News & Politics	institutional media	Simplified Chinese	27584	696535792	6.07671	0.999243	1	0	0	0	1047
2020-01-28	0	322	0	1	0	145	News & Politics	institutional media	Simplified Chinese	27584	696535792	6.07123	0.999243	1	0	0	0	1047
2020-01-30	3	350	0	1	0	145	News & Politics	institutional media	Simplified Chinese	27584	696535792	6.07671	0.999243	1	0	0	0	1047
2020-01-27	238	29443	9	1	0	145	News & Politics	institutional media	Simplified Chinese	27584	696535792	6.06849	0.999243	1	0	0	0	1047
2020-01-05	70	12672	9	1	0	145	News & Politics	institutional media	Simplified Chinese	27584	696535792	6.00822	0.999243	1	0	0	0	1047
2020-02-06	4	515	0	1	0	145	News & Politics	institutional media	Simplified Chinese	27584	696535792	6.09589	0.999243	1	0	0	0	1047
2020-01-15	15	942	0	1	0	145	News & Politics	institutional media	Simplified Chinese	27584	696535792	6.03562	0.999243	1	0	0	0	1047
2020-02-04	8	900	0	1	0	145	News & Politics	institutional media	Simplified Chinese	27584	696535792	6.09041	0.999243	1	0	0	0	1047
2020-01-08	27	1955	0	1	0	145	News & Politics	institutional media	Simplified Chinese	27584	696535792	6.01644	0.999243	1	0	0	0	1047
2020-02-07	0	216	0	1	0	145	News & Politics	institutional media	Simplified Chinese	27584	696535792	6.09863	0.999243	1	0	0	0	1047
2020-01-11	24	6745	1	1	0	145	News & Politics	institutional media	Simplified Chinese	27584	696535792	6.02466	0.999243	1	0	0	0	1047
2020-01-24	23	3196	0	1	0	145	News & Politics	institutional media	Simplified Chinese	27584	696535792	6.06027	0.999243	1	0	0	0	1047
2020-01-31	15	1917	1	1	0	145	News & Politics	institutional media	Simplified Chinese	27584	696535792	6.07945	0.999243	1	0	0	0	1047
2020-01-31	4	351	0	1	0	145	News & Politics	institutional media	Simplified Chinese	27584	696535792	6.07945	0.999243	1	0	0	0	1047
2020-01-26	8267	957047	64	1	0	145	News & Politics	institutional media	Simplified Chinese	27584	696535792	6.06575	0.999243	1	0	0	0	1047
2020-02-02	125	28853	0	1	0	145	News & Politics	institutional media	Simplified Chinese	27584	696535792	6.08493	0.999243	1	0	0	0	1047
2020-01-05	677	28200		1	0	145	News & Politics	institutional media	Simplified Chinese	27584	696535792	6.00822	0.999243	1	0	0	0	1047
2020-02-15	1492	144573	10	1	0	145	News & Politics	institutional media	Simplified Chinese	27584	696535792	6.12055	0.999243	1	0	0	0	1047
2020-01-05	3	356	0	1	0	145	News & Politics	institutional media	Simplified Chinese	27584	696535792	6.00822	0.999243	1	0	0	0	1047
2020-01-11	13	1106	0	1	0	145	News & Politics	institutional media	Simplified Chinese	27584	696535792	6.02466	0.999243	1	0	0	0	1047
2020-02-06	1	244	0	1	0	145	News & Politics	institutional media	Simplified Chinese	27584	696535792	6.09589	0.999243	1	0	0	0	1047
2020-01-28	7	353	0	1	0	145	News & Politics	institutional media	Simplified Chinese	27584	696535792	6.07123	0.999243	1	0	0	0	1047
2020-02-02	27	12018	0	1	0	145	News & Politics	institutional media	Simplified Chinese	27584	696535792	6.08493	0.999243	1	0	0	0	1047
2020-01-21	11	935	0	1	0	145	News & Politics	institutional media	Simplified Chinese	27584	696535792	6.05205	0.999243	1	0	0	0	1047
2020-02-04	6	386	0	1	0	145	News & Politics	institutional media	Simplified Chinese	27584	696535792	6.09041	0.999243	1	0	0	0	1047
2020-02-06	9	934	0	1	0	145	News & Politics	institutional media	Simplified Chinese	27584	696535792	6.09589	0.999243	1	0	0	0	1047
2020-02-03	2	278	0	1	0	145	News & Politics	institutional media	Simplified Chinese	27584	696535792	6.08767	0.999243	1	0	0	0	1047
2020-02-06	0	140	0	1	0	145	News & Politics	institutional media	Simplified Chinese	27584	696535792	6.09589	0.999243	1	0	0	0	1047
2020-01-21	319	42967		1	0	145	News & Politics	institutional media	Simplified Chinese	27584	696535792	6.05205	0.999243	1	0	0	0	1047
2020-02-07	0	237	0	1	0	145	News & Politics	institutional media	Simplified Chinese	27584	696535792	6.09863	0.999243	1	0	0	0	1047
2020-01-26	884	76748	2	1	0	145	News & Politics	institutional media	Simplified Chinese	27584	696535792	6.06575	0.999243	1	0	0	0	1047
2020-01-13	15	987	0	1	0	145	News & Politics	institutional media	Simplified Chinese	27584	696535792	6.03014	0.999243	1	0	0	0	1047
2020-02-07	1	161	0	1	0	145	News & Politics	institutional media	Simplified Chinese	27584	696535792	6.09863	0.999243	1	0	0	0	1047
2020-01-26	119	8715	1	1	0	145	News & Politics	institutional media	Simplified Chinese	27584	696535792	6.06575	0.999243	1	0	0	0	1047
2020-01-27	407	33628	9	1	0	145	News & Politics	institutional media	Simplified Chinese	27584	696535792	6.06849	0.999243	1	0	0	0	1047
2020-02-15	23	2344	0	1	0	145	News & Politics	institutional media	Simplified Chinese	27584	696535792	6.12055	0.999243	1	0	0	0	1047
2020-02-15	147	11391	3	1	0	145	News & Politics	institutional media	Simplified Chinese	27584	696535792	6.12055	0.999243	1	0	0	0	1047
2020-01-19	14	956		1	0	145	News & Politics	institutional media	Simplified Chinese	27584	696535792	6.04658	0.999243	1	0	0	0	1047
2020-01-28	64	4986	2	1	0	145	News & Politics	institutional media	Simplified Chinese	27584	696535792	6.07123	0.999243	1	0	0	0	1047
2020-02-04	1	193	0	1	0	145	News & Politics	institutional media	Simplified Chinese	27584	696535792	6.09041	0.999243	1	0	0	0	1047
2020-01-04	28	8486	4	1	0	145	News & Politics	institutional media	Simplified Chinese	27584	696535792	6.00548	0.999243	1	0	0	0	1047
2020-02-03	8	1052	0	1	0	145	News & Politics	institutional media	Simplified Chinese	27584	696535792	6.08767	0.999243	1	0	0	0	1047
2020-02-01	105	39884	0	1	0	145	News & Politics	institutional media	Simplified Chinese	27584	696535792	6.08219	0.999243	1	0	0	0	1047
2020-01-02	0	165	0	1	0	145	News & Politics	institutional media	Simplified Chinese	27584	696535792	6	0.999243	1	0	0	0	1047
2020-02-04	263	56920	1	1	0	145	News & Politics	institutional media	Simplified Chinese	27584	696535792	6.09041	0.999243	1	0	0	0	1047
2020-02-07	34	5523	0	1	0	145	News & Politics	institutional media	Simplified Chinese	27584	696535792	6.09863	0.999243	1	0	0	0	1047
2020-01-29	5	492	0	1	0	145	News & Politics	institutional media	Simplified Chinese	27584	696535792	6.07397	0.999243	1	0	0	0	1047
2020-01-12	2	157	0	1	0	145	News & Politics	institutional media	Simplified Chinese	27584	696535792	6.0274	0.999243	1	0	0	0	1047
2020-02-09	12	1870	1	1	0	145	News & Politics	institutional media	Simplified Chinese	27584	696535792	6.10411	0.999243	1	0	0	0	1047
2020-02-09	15	1329	0	1	0	145	News & Politics	institutional media	Simplified Chinese	27584	696535792	6.10411	0.999243	1	0	0	0	1047
2020-02-04	2	673	0	1	0	145	News & Politics	institutional media	Simplified Chinese	27584	696535792	6.09041	0.999243	1	0	0	0	1047
2020-02-05	6	431	0	1	0	145	News & Politics	institutional media	Simplified Chinese	27584	696535792	6.09315	0.999243	1	0	0	0	1047
2020-01-28	80	4222	1	1	0	145	News & Politics	institutional media	Simplified Chinese	27584	696535792	6.07123	0.999243	1	0	0	0	1047
2020-01-29	1	187	0	1	0	145	News & Politics	institutional media	Simplified Chinese	27584	696535792	6.07397	0.999243	1	0	0	0	1047
2020-01-31	41	7255	0	1	0	145	News & Politics	institutional media	Simplified Chinese	27584	696535792	6.07945	0.999243	1	0	0	0	1047
2020-01-24	2	323	0	1	0	145	News & Politics	institutional media	Simplified Chinese	27584	696535792	6.06027	0.999243	1	0	0	0	1047
2020-01-07	87	7298	0	1	0	145	News & Politics	institutional media	Simplified Chinese	27584	696535792	6.0137	0.999243	1	0	0	0	1047
2020-02-03	23	725	0	1	0	145	News & Politics	institutional media	Simplified Chinese	27584	696535792	6.08767	0.999243	1	0	0	0	1047
2020-01-24	346	121551	1	1	0	145	News & Politics	institutional media	Simplified Chinese	27584	696535792	6.06027	0.999243	1	0	0	0	1047
2020-01-13	44	2095	1	1	0	145	News & Politics	institutional media	Simplified Chinese	27584	696535792	6.03014	0.999243	1	0	0	0	1047
2020-02-09	8	572	0	1	0	145	News & Politics	institutional media	Simplified Chinese	27584	696535792	6.10411	0.999243	1	0	0	0	1047
2020-01-24	63	11405	1	1	0	145	News & Politics	institutional media	Simplified Chinese	27584	696535792	6.06027	0.999243	1	0	0	0	1047
2020-01-12	1	139	0	1	0	145	News & Politics	institutional media	Simplified Chinese	27584	696535792	6.0274	0.999243	1	0	0	0	1047
2020-01-29	4	898	0	1	0	145	News & Politics	institutional media	Simplified Chinese	27584	696535792	6.07397	0.999243	1	0	0	0	1047
2020-02-03	12	1433	0	1	0	145	News & Politics	institutional media	Simplified Chinese	27584	696535792	6.08767	0.999243	1	0	0	0	1047
2020-01-14	19	2349	1	1	0	145	News & Politics	institutional media	Simplified Chinese	27584	696535792	6.03288	0.999243	1	0	0	0	1047
2020-02-17	14	1274	0	1	0	145	News & Politics	institutional media	Simplified Chinese	27584	696535792	6.12603	0.999243	1	0	0	0	1047
2020-02-05	15	765	0	1	0	145	News & Politics	institutional media	Simplified Chinese	27584	696535792	6.09315	0.999243	1	0	0	0	1047
2020-01-12	3	463	0	1	0	145	News & Politics	institutional media	Simplified Chinese	27584	696535792	6.0274	0.999243	1	0	0	0	1047
2020-02-03	3	289	0	1	0	145	News & Politics	institutional media	Simplified Chinese	27584	696535792	6.08767	0.999243	1	0	0	0	1047
2020-02-07	1	276	0	1	0	145	News & Politics	institutional media	Simplified Chinese	27584	696535792	6.09863	0.999243	1	0	0	0	1047
2020-02-05	2	300	0	1	0	145	News & Politics	institutional media	Simplified Chinese	27584	696535792	6.09315	0.999243	1	0	0	0	1047
2020-01-19	2	158	0	1	0	145	News & Politics	institutional media	Simplified Chinese	27584	696535792	6.04658	0.999243	1	0	0	0	1047
2020-01-17	84	5528	4	1	0	145	News & Politics	institutional media	Simplified Chinese	27584	696535792	6.0411	0.999243	1	0	0	0	1047
2020-02-02	178	32715	1	1	0	145	News & Politics	institutional media	Simplified Chinese	27584	696535792	6.08493	0.999243	1	0	0	0	1047
2020-01-02	7	876	0	1	0	145	News & Politics	institutional media	Simplified Chinese	27584	696535792	6	0.999243	1	0	0	0	1047
2020-02-07	10	1141	0	1	0	145	News & Politics	institutional media	Simplified Chinese	27584	696535792	6.09863	0.999243	1	0	0	0	1047
2020-02-05	5	1213	0	1	0	145	News & Politics	institutional media	Simplified Chinese	27584	696535792	6.09315	0.999243	1	0	0	0	1047
2020-02-15	62	6198	0	1	0	145	News & Politics	institutional media	Simplified Chinese	27584	696535792	6.12055	0.999243	1	0	0	0	1047
2020-01-28	6	353	0	1	0	145	News & Politics	institutional media	Simplified Chinese	27584	696535792	6.07123	0.999243	1	0	0	0	1047
2020-01-11	18	5615	1	1	0	145	News & Politics	institutional media	Simplified Chinese	27584	696535792	6.02466	0.999243	1	0	0	0	1047
2020-02-04	10	655	0	1	0	145	News & Politics	institutional media	Simplified Chinese	27584	696535792	6.09041	0.999243	1	0	0	0	1047
2020-02-19	21	1536	0	1	1	145	News & Politics	institutional media	Simplified Chinese	27584	696535792	6.13151	0.999243	1	0	0	0	1047
2020-01-11	299	33630		1	0	145	News & Politics	institutional media	Simplified Chinese	27584	696535792	6.02466	0.999243	1	0	0	0	1047
2020-01-12	3	162	0	1	0	145	News & Politics	institutional media	Simplified Chinese	27584	696535792	6.0274	0.999243	1	0	0	0	1047
2020-02-04	1	371	0	1	0	145	News & Politics	institutional media	Simplified Chinese	27584	696535792	6.09041	0.999243	1	0	0	0	1047
2020-01-24	59	9765	0	1	0	145	News & Politics	institutional media	Simplified Chinese	27584	696535792	6.06027	0.999243	1	0	0	0	1047
2020-02-15	27	2382	0	1	0	145	News & Politics	institutional media	Simplified Chinese	27584	696535792	6.12055	0.999243	1	0	0	0	1047
2020-02-03	2	369	0	1	0	145	News & Politics	institutional media	Simplified Chinese	27584	696535792	6.08767	0.999243	1	0	0	0	1047
2020-02-03	2	388	0	1	0	145	News & Politics	institutional media	Simplified Chinese	27584	696535792	6.08767	0.999243	1	0	0	0	1047
2020-01-30	9	567	0	1	0	145	News & Politics	institutional media	Simplified Chinese	27584	696535792	6.07671	0.999243	1	0	0	0	1047
2020-01-31	2	271	0	1	0	145	News & Politics	institutional media	Simplified Chinese	27584	696535792	6.07945	0.999243	1	0	0	0	1047
2020-01-24	43	5471	0	1	0	145	News & Politics	institutional media	Simplified Chinese	27584	696535792	6.06027	0.999243	1	0	0	0	1047
2020-01-11	23	8134	3	1	0	145	News & Politics	institutional media	Simplified Chinese	27584	696535792	6.02466	0.999243	1	0	0	0	1047
2020-02-02	112	27950	0	1	0	145	News & Politics	institutional media	Simplified Chinese	27584	696535792	6.08493	0.999243	1	0	0	0	1047
2020-02-07	6	806	0	1	0	145	News & Politics	institutional media	Simplified Chinese	27584	696535792	6.09863	0.999243	1	0	0	0	1047
2020-02-03	0	351	0	1	0	145	News & Politics	institutional media	Simplified Chinese	27584	696535792	6.08767	0.999243	1	0	0	0	1047
2020-02-15	24	1353	0	1	0	145	News & Politics	institutional media	Simplified Chinese	27584	696535792	6.12055	0.999243	1	0	0	0	1047
2020-01-19	2	268	1	1	0	145	News & Politics	institutional media	Simplified Chinese	27584	696535792	6.04658	0.999243	1	0	0	0	1047
2020-02-07	402	90986	1	1	0	145	News & Politics	institutional media	Simplified Chinese	27584	696535792	6.09863	0.999243	1	0	0	0	1047
2020-01-05	2	220	0	1	0	145	News & Politics	institutional media	Simplified Chinese	27584	696535792	6.00822	0.999243	1	0	0	0	1047
2020-01-11	161	37483	18	1	0	145	News & Politics	institutional media	Simplified Chinese	27584	696535792	6.02466	0.999243	1	0	0	0	1047
2020-01-24	20	4401	0	1	0	145	News & Politics	institutional media	Simplified Chinese	27584	696535792	6.06027	0.999243	1	0	0	0	1047
2020-01-28	6	1058	0	1	0	145	News & Politics	institutional media	Simplified Chinese	27584	696535792	6.07123	0.999243	1	0	0	0	1047
2020-02-15	682	104522	3	1	1	145	News & Politics	institutional media	Simplified Chinese	27584	696535792	6.12055	0.999243	1	0	0	0	1047
2020-02-18	344	49710		1	1	145	News & Politics	institutional media	Simplified Chinese	27584	696535792	6.12877	0.999243	1	0	0	0	1047
2020-01-11	26	9005	4	1	0	145	News & Politics	institutional media	Simplified Chinese	27584	696535792	6.02466	0.999243	1	0	0	0	1047
2020-02-06	2	155	0	1	0	145	News & Politics	institutional media	Simplified Chinese	27584	696535792	6.09589	0.999243	1	0	0	0	1047
2020-02-15	16	1544	0	1	0	145	News & Politics	institutional media	Simplified Chinese	27584	696535792	6.12055	0.999243	1	0	0	0	1047
2020-01-30	557	121645	1	1	0	145	News & Politics	institutional media	Simplified Chinese	27584	696535792	6.07671	0.999243	1	0	0	0	1047
2020-01-02	2	176	0	1	0	145	News & Politics	institutional media	Simplified Chinese	27584	696535792	6	0.999243	1	0	0	0	1047
2020-02-14	7	707	0	1	0	145	News & Politics	institutional media	Simplified Chinese	27584	696535792	6.11781	0.999243	1	0	0	0	1047
2020-01-28	4	882	0	1	0	145	News & Politics	institutional media	Simplified Chinese	27584	696535792	6.07123	0.999243	1	0	0	0	1047
2020-02-03	1	142	0	1	0	145	News & Politics	institutional media	Simplified Chinese	27584	696535792	6.08767	0.999243	1	0	0	0	1047
2020-01-24	25	3621	0	1	0	145	News & Politics	institutional media	Simplified Chinese	27584	696535792	6.06027	0.999243	1	0	0	0	1047
2020-02-06	2	213	0	1	0	145	News & Politics	institutional media	Simplified Chinese	27584	696535792	6.09589	0.999243	1	0	0	0	1047
2020-01-25	43	4916	0	1	0	145	News & Politics	institutional media	Simplified Chinese	27584	696535792	6.06301	0.999243	1	0	0	0	1047
2020-02-02	243	34453	0	1	0	145	News & Politics	institutional media	Simplified Chinese	27584	696535792	6.08493	0.999243	1	0	0	0	1047
2020-01-30	6	403	0	1	0	145	News & Politics	institutional media	Simplified Chinese	27584	696535792	6.07671	0.999243	1	0	0	0	1047
2020-01-30	18	1471	0	1	1	145	News & Politics	institutional media	Simplified Chinese	27584	696535792	6.07671	0.999243	1	0	0	0	1047
2020-01-29	4	452	0	1	0	145	News & Politics	institutional media	Simplified Chinese	27584	696535792	6.07397	0.999243	1	0	0	0	1047
2020-01-21	99	11546		1	0	145	News & Politics	institutional media	Simplified Chinese	27584	696535792	6.05205	0.999243	1	0	0	0	1047
2020-02-06	18	847	0	1	0	145	News & Politics	institutional media	Simplified Chinese	27584	696535792	6.09589	0.999243	1	0	0	0	1047
2020-01-28	22	3155	0	1	0	145	News & Politics	institutional media	Simplified Chinese	27584	696535792	6.07123	0.999243	1	0	0	0	1047
2020-01-04	53	11107	2	1	0	145	News & Politics	institutional media	Simplified Chinese	27584	696535792	6.00548	0.999243	1	0	0	0	1047
2020-02-09	9	903	0	1	0	145	News & Politics	institutional media	Simplified Chinese	27584	696535792	6.10411	0.999243	1	0	0	0	1047
2020-01-30	5	643	0	1	0	145	News & Politics	institutional media	Simplified Chinese	27584	696535792	6.07671	0.999243	1	0	0	0	1047
2020-01-28	1283	213671	1	1	0	145	News & Politics	institutional media	Simplified Chinese	27584	696535792	6.07123	0.999243	1	0	0	0	1047
2020-01-26	64667	3383167	1008	1	0	145	News & Politics	institutional media	Simplified Chinese	27584	696535792	6.06575	0.999243	1	0	0	0	1047
2020-01-04	46	8865	3	1	0	145	News & Politics	institutional media	Simplified Chinese	27584	696535792	6.00548	0.999243	1	0	0	0	1047
2020-02-02	1372	230964	15	1	0	145	News & Politics	institutional media	Simplified Chinese	27584	696535792	6.08493	0.999243	1	0	0	0	1047
2020-01-04	89	34935		1	0	145	News & Politics	institutional media	Simplified Chinese	27584	696535792	6.00548	0.999243	1	0	0	0	1047
2020-02-09	579	109323	4	1	0	145	News & Politics	institutional media	Simplified Chinese	27584	696535792	6.10411	0.999243	1	0	0	0	1047
2020-02-09	9	1207	0	1	0	145	News & Politics	institutional media	Simplified Chinese	27584	696535792	6.10411	0.999243	1	0	0	0	1047
2020-01-19	1	369	1	1	0	145	News & Politics	institutional media	Simplified Chinese	27584	696535792	6.04658	0.999243	1	0	0	0	1047
2020-01-30	2	437	0	1	0	145	News & Politics	institutional media	Simplified Chinese	27584	696535792	6.07671	0.999243	1	0	0	0	1047
2020-01-28	49	56150	1	1	0	145	News & Politics	institutional media	Simplified Chinese	27584	696535792	6.07123	0.999243	1	0	0	0	1047
2020-01-28	27	2446	0	1	0	145	News & Politics	institutional media	Simplified Chinese	27584	696535792	6.07123	0.999243	1	0	0	0	1047
2020-02-09	6	308	0	1	0	145	News & Politics	institutional media	Simplified Chinese	27584	696535792	6.10411	0.999243	1	0	0	0	1047
2020-01-18	355	42741		1	0	145	News & Politics	institutional media	Simplified Chinese	27584	696535792	6.04384	0.999243	1	0	0	0	1047
2020-02-20	120	33422	0	1	1	145	News & Politics	institutional media	Simplified Chinese	27584	696535792	6.13425	0.999243	1	0	0	0	1047
2020-02-06	13	779	0	1	0	145	News & Politics	institutional media	Simplified Chinese	27584	696535792	6.09589	0.999243	1	0	0	0	1047
2020-01-26	20283	1368256	94	1	0	145	News & Politics	institutional media	Simplified Chinese	27584	696535792	6.06575	0.999243	1	0	0	0	1047
2020-01-30	6	451	0	1	0	145	News & Politics	institutional media	Simplified Chinese	27584	696535792	6.07671	0.999243	1	0	0	0	1047
2020-01-04	24	6543	1	1	0	145	News & Politics	institutional media	Simplified Chinese	27584	696535792	6.00548	0.999243	1	0	0	0	1047
2020-02-02	109	27193	0	1	0	145	News & Politics	institutional media	Simplified Chinese	27584	696535792	6.08493	0.999243	1	0	0	0	1047
2020-02-02	236	47455	4	1	0	145	News & Politics	institutional media	Simplified Chinese	27584	696535792	6.08493	0.999243	1	0	0	0	1047
2020-01-24	27	4019	0	1	0	145	News & Politics	institutional media	Simplified Chinese	27584	696535792	6.06027	0.999243	1	0	0	0	1047
2020-02-04	5	608	0	1	0	145	News & Politics	institutional media	Simplified Chinese	27584	696535792	6.09041	0.999243	1	0	0	0	1047
2020-01-24	15	2150	0	1	0	145	News & Politics	institutional media	Simplified Chinese	27584	696535792	6.06027	0.999243	1	0	0	0	1047
2020-02-03	3	244	0	1	0	145	News & Politics	institutional media	Simplified Chinese	27584	696535792	6.08767	0.999243	1	0	0	0	1047
2020-01-30	12	740	0	1	0	145	News & Politics	institutional media	Simplified Chinese	27584	696535792	6.07671	0.999243	1	0	0	0	1047
2020-01-09	24	1105	0	1	0	145	News & Politics	institutional media	Simplified Chinese	27584	696535792	6.01918	0.999243	1	0	0	0	1047
2020-02-09	7	396	0	1	0	145	News & Politics	institutional media	Simplified Chinese	27584	696535792	6.10411	0.999243	1	0	0	0	1047
2020-02-07	8	814	0	1	0	145	News & Politics	institutional media	Simplified Chinese	27584	696535792	6.09863	0.999243	1	0	0	0	1047
2020-02-09	12	557	0	1	0	145	News & Politics	institutional media	Simplified Chinese	27584	696535792	6.10411	0.999243	1	0	0	0	1047
2020-01-05	3	247	0	1	0	145	News & Politics	institutional media	Simplified Chinese	27584	696535792	6.00822	0.999243	1	0	0	0	1047
2020-01-04	67	13953	7	1	0	145	News & Politics	institutional media	Simplified Chinese	27584	696535792	6.00548	0.999243	1	0	0	0	1047
2020-02-02	295	67042	4	1	0	145	News & Politics	institutional media	Simplified Chinese	27584	696535792	6.08493	0.999243	1	0	0	0	1047
2020-02-03	8	956	0	1	0	145	News & Politics	institutional media	Simplified Chinese	27584	696535792	6.08767	0.999243	1	0	0	0	1047
2020-01-28	7	289	0	1	0	145	News & Politics	institutional media	Simplified Chinese	27584	696535792	6.07123	0.999243	1	0	0	0	1047
2020-02-11	117	13362	0	1	0	145	News & Politics	institutional media	Simplified Chinese	27584	696535792	6.10959	0.999243	1	0	0	0	1047
2020-02-13	56	22847	0	1	0	145	News & Politics	institutional media	Simplified Chinese	27584	696535792	6.11507	0.999243	1	0	0	0	1047
2020-01-31	4	837	0	1	0	145	News & Politics	institutional media	Simplified Chinese	27584	696535792	6.07945	0.999243	1	0	0	0	1047
2020-02-07	10	1479	0	1	0	145	News & Politics	institutional media	Simplified Chinese	27584	696535792	6.09863	0.999243	1	0	0	0	1047
2020-01-29	3	496	0	1	0	145	News & Politics	institutional media	Simplified Chinese	27584	696535792	6.07397	0.999243	1	0	0	0	1047
2020-02-09	9	522	0	1	0	145	News & Politics	institutional media	Simplified Chinese	27584	696535792	6.10411	0.999243	1	0	0	0	1047
2020-01-28	60	7960	0	1	0	145	News & Politics	institutional media	Simplified Chinese	27584	696535792	6.07123	0.999243	1	0	0	0	1047
2020-01-05	0	431	0	1	0	145	News & Politics	institutional media	Simplified Chinese	27584	696535792	6.00822	0.999243	1	0	0	0	1047
2020-02-09	2	372	0	1	0	145	News & Politics	institutional media	Simplified Chinese	27584	696535792	6.10411	0.999243	1	0	0	0	1047
2020-01-21	9	1113		1	0	145	News & Politics	institutional media	Simplified Chinese	27584	696535792	6.05205	0.999243	1	0	0	0	1047
2020-02-06	8	854	0	1	0	145	News & Politics	institutional media	Simplified Chinese	27584	696535792	6.09589	0.999243	1	0	0	0	1047
2020-02-09	8	640	0	1	0	145	News & Politics	institutional media	Simplified Chinese	27584	696535792	6.10411	0.999243	1	0	0	0	1047
2020-01-26	611	90414	9	1	0	145	News & Politics	institutional media	Simplified Chinese	27584	696535792	6.06575	0.999243	1	0	0	0	1047
2020-02-07	3	452	0	1	0	145	News & Politics	institutional media	Simplified Chinese	27584	696535792	6.09863	0.999243	1	0	0	0	1047
2020-01-28	4	361	0	1	0	145	News & Politics	institutional media	Simplified Chinese	27584	696535792	6.07123	0.999243	1	0	0	0	1047
2020-01-30	2	343	0	1	0	145	News & Politics	institutional media	Simplified Chinese	27584	696535792	6.07671	0.999243	1	0	0	0	1047
2020-02-07	11	882	0	1	0	145	News & Politics	institutional media	Simplified Chinese	27584	696535792	6.09863	0.999243	1	0	0	0	1047
2020-02-09	8	427	0	1	0	145	News & Politics	institutional media	Simplified Chinese	27584	696535792	6.10411	0.999243	1	0	0	0	1047
2020-02-06	4	572	1	1	0	145	News & Politics	institutional media	Simplified Chinese	27584	696535792	6.09589	0.999243	1	0	0	0	1047
2020-02-04	1	257	0	1	0	145	News & Politics	institutional media	Simplified Chinese	27584	696535792	6.09041	0.999243	1	0	0	0	1047
2020-01-31	26	1050	0	1	0	145	News & Politics	institutional media	Simplified Chinese	27584	696535792	6.07945	0.999243	1	0	0	0	1047
2020-02-16	302	23237		1	1	145	News & Politics	institutional media	Simplified Chinese	27584	696535792	6.12329	0.999243	1	0	0	0	1047
2020-01-18	23	1096	1	1	0	145	News & Politics	institutional media	Simplified Chinese	27584	696535792	6.04384	0.999243	1	0	0	0	1047
2020-01-26	10008	279705	45	1	0	145	News & Politics	institutional media	Simplified Chinese	27584	696535792	6.06575	0.999243	1	0	0	0	1047
2020-02-15	3006	236357	39	1	0	145	News & Politics	institutional media	Simplified Chinese	27584	696535792	6.12055	0.999243	1	0	0	0	1047
2020-01-05	0	236	0	1	0	145	News & Politics	institutional media	Simplified Chinese	27584	696535792	6.00822	0.999243	1	0	0	0	1047
2020-01-27	144	14501	1	1	0	145	News & Politics	institutional media	Simplified Chinese	27584	696535792	6.06849	0.999243	1	0	0	0	1047
2020-02-09	3	333	0	1	0	145	News & Politics	institutional media	Simplified Chinese	27584	696535792	6.10411	0.999243	1	0	0	0	1047
2020-02-15	56	5574	0	1	0	145	News & Politics	institutional media	Simplified Chinese	27584	696535792	6.12055	0.999243	1	0	0	0	1047
2020-01-30	5	1122	0	1	0	145	News & Politics	institutional media	Simplified Chinese	27584	696535792	6.07671	0.999243	1	0	0	0	1047
2020-01-28	4	1192	0	1	0	145	News & Politics	institutional media	Simplified Chinese	27584	696535792	6.07123	0.999243	1	0	0	0	1047
2020-02-05	0	300	0	1	0	145	News & Politics	institutional media	Simplified Chinese	27584	696535792	6.09315	0.999243	1	0	0	0	1047
2020-02-04	16	1434	0	1	0	145	News & Politics	institutional media	Simplified Chinese	27584	696535792	6.09041	0.999243	1	0	0	0	1047
2020-01-20	0	52	0	1	0	17	News & Politics	institutional media	Simplified Chinese	13069	93753878	7.2274	0.519608	1	0	0	0	1048
2020-01-20	0	51	0	1	0	17	News & Politics	institutional media	Simplified Chinese	13069	93753878	7.2274	0.519608	1	0	0	0	1048
2020-02-07	3	967	0	1	1	17	News & Politics	institutional media	Simplified Chinese	13069	93753878	7.27671	0.519608	1	0	0	0	1048
2020-02-20	11	647	0	1	1	17	News & Politics	institutional media	Simplified Chinese	13069	93753878	7.31233	0.519608	1	0	0	0	1048
2020-02-03	1	156	0	1	1	17	News & Politics	institutional media	Simplified Chinese	13069	93753878	7.26575	0.519608	1	0	0	0	1048
2020-01-20	0	35	0	1	0	17	News & Politics	institutional media	Simplified Chinese	13069	93753878	7.2274	0.519608	1	0	0	0	1048
2020-02-04	1	676	0	1	1	17	News & Politics	institutional media	Simplified Chinese	13069	93753878	7.26849	0.519608	1	0	0	0	1048
2020-01-17	0	34	0	1	0	17	News & Politics	institutional media	Simplified Chinese	13069	93753878	7.21918	0.519608	1	0	0	0	1048
2020-02-01	58	8734	0	1	1	17	News & Politics	institutional media	Simplified Chinese	13069	93753878	7.26027	0.519608	1	0	0	0	1048
2020-02-11	5	680	0	1	1	17	News & Politics	institutional media	Simplified Chinese	13069	93753878	7.28767	0.519608	1	0	0	0	1048
2020-02-05	4	849	0	1	1	17	News & Politics	institutional media	Simplified Chinese	13069	93753878	7.27123	0.519608	1	0	0	0	1048
2020-02-17	3	891	0	1	1	17	News & Politics	institutional media	Simplified Chinese	13069	93753878	7.30411	0.519608	1	0	0	0	1048
2020-01-17	0	32	0	1	0	17	News & Politics	institutional media	Simplified Chinese	13069	93753878	7.21918	0.519608	1	0	0	0	1048
2020-01-22	0	41	0	1	0	17	News & Politics	institutional media	Simplified Chinese	13069	93753878	7.23288	0.519608	1	0	0	0	1048
2020-01-15	1	38	0	1	0	17	News & Politics	institutional media	Simplified Chinese	13069	93753878	7.2137	0.519608	1	0	0	0	1048
2020-02-09	0	50	0	1	0	17	News & Politics	institutional media	Simplified Chinese	13069	93753878	7.28219	0.519608	1	0	0	0	1048
2020-02-19	0	56	0	1	0	17	News & Politics	institutional media	Simplified Chinese	13069	93753878	7.30959	0.519608	1	0	0	0	1048
2020-02-06	3	300	0	1	1	17	News & Politics	institutional media	Simplified Chinese	13069	93753878	7.27397	0.519608	1	0	0	0	1048
2020-02-06	1	30	0	1	1	17	News & Politics	institutional media	Simplified Chinese	13069	93753878	7.27397	0.519608	1	0	0	0	1048
2020-01-14	1	101	0	1	0	17	News & Politics	institutional media	Simplified Chinese	13069	93753878	7.21096	0.519608	1	0	0	0	1048
2020-02-19	50	3846	0	1	1	17	News & Politics	institutional media	Simplified Chinese	13069	93753878	7.30959	0.519608	1	0	0	0	1048
2020-02-04	7	179	0	1	1	17	News & Politics	institutional media	Simplified Chinese	13069	93753878	7.26849	0.519608	1	0	0	0	1048
2020-02-14	0	178	0	1	1	17	News & Politics	institutional media	Simplified Chinese	13069	93753878	7.29589	0.519608	1	0	0	0	1048
2020-02-04	54	5688	0	1	1	17	News & Politics	institutional media	Simplified Chinese	13069	93753878	7.26849	0.519608	1	0	0	0	1048
2020-02-19	4	964	0	1	1	17	News & Politics	institutional media	Simplified Chinese	13069	93753878	7.30959	0.519608	1	0	0	0	1048
2020-01-31	3	124	0	1	1	17	News & Politics	institutional media	Simplified Chinese	13069	93753878	7.25753	0.519608	1	0	0	0	1048
2020-02-04	0	325	0	1	1	17	News & Politics	institutional media	Simplified Chinese	13069	93753878	7.26849	0.519608	1	0	0	0	1048
2020-01-15	1	42	0	1	0	17	News & Politics	institutional media	Simplified Chinese	13069	93753878	7.2137	0.519608	1	0	0	0	1048
2020-02-19	1	114	0	1	1	17	News & Politics	institutional media	Simplified Chinese	13069	93753878	7.30959	0.519608	1	0	0	0	1048
2020-01-16	1	275	0	1	0	17	News & Politics	institutional media	Simplified Chinese	13069	93753878	7.21644	0.519608	1	0	0	0	1048
2020-02-03	3	430	0	1	1	17	News & Politics	institutional media	Simplified Chinese	13069	93753878	7.26575	0.519608	1	0	0	0	1048
2020-01-16	0	31	0	1	0	17	News & Politics	institutional media	Simplified Chinese	13069	93753878	7.21644	0.519608	1	0	0	0	1048
2020-01-17	0	15	0	1	0	17	News & Politics	institutional media	Simplified Chinese	13069	93753878	7.21918	0.519608	1	0	0	0	1048
[truncated: 15,019 more rows]
